# Supplementary material for: Proteome-Wide Detection and Annotation of Receptor Tyrosine Kinases (RTKs): RTK-PRED and the TyReK Database
Source: Biomolecules. 2023 Feb 1;13(2):270. doi: 10.3390/biom13020270 (PMC9953206; doi:10.3390/biom13020270)
Supplement: Supplementary file 1 [file biomolecules-13-00270-s001.zip]

Archive with 2 entries (2 files):
- Supplementary_File_S1.pdf
- Supplementary_File_S2.xlsx
