# Supplementary material for: Proteome-Wide Detection and Annotation of Receptor Tyrosine Kinases (RTKs): RTK-PRED and the TyReK Database
Source: Biomolecules. 2023 Feb 1;13(2):270. doi: 10.3390/biom13020270 (PMC9953206; doi:10.3390/biom13020270)
Supplement: Supplementary file 1 [file biomolecules-13-00270-s001.zip › Supplementary_File_S2.xlsx]

## Sheet: Sheet
Identified RTKs (including the manually added 5 human RTKs)	RTKs excluded due to the overlaps of the TM domains	RTKs after exclusions based on the overlaps of the TM domains	RTKs excluded due to the function analysis based on GO terms	RTKs after exclusions according to the function analysis based on GO terms
Q06418	P18106	Q06418	A0A4W4DP89	Q06418
A0JM20	A0A4W4FRD1	A0JM20	A0A3Q2DRK4	A0JM20
Q24488	A0A4W4HI25	Q24488	M3WQD4	Q24488
Q06807	A0A4W4GNZ3	Q06807	F1A3H6	Q06807
P18160	A0A665TJ57	P18160	F0ZYM8	P18160
Q9YI66	A0A3Q3XH34	Q9YI66	A0A2K5YRD4	Q9YI66
P13388	H2T195	P13388	A0A2K5UG96	P13388
Q00993	A0A3P8S5A9	Q00993	A0A2I2Y8F9	Q00993
Q27324	A0A665TS25	Q27324	G1PDR6	Q27324
Q9PUF6	H2SAG0	Q9PUF6	A0A2K5UG78	Q9PUF6
P17948	A0A4U5VGS4	P17948	G1LQT9	P17948
P08922	A0A4W4GPG8	P08922	A0A2I3HBS3	P08922
Q06805	A0A4W4EPY3	Q06805	A0A2K5PY50	Q06805
P30530	A0A4W4GPG5	P30530	A0A2K5IWQ0	P30530
Q8I7I5	A0A4W4H0Q5	Q8I7I5	A0A452Q7H8	Q8I7I5
Q62190	A0A6I8RID3	Q62190	A0A1J4KZA7	Q62190
O73791	A0A1S3NHC4	O73791	D2V8M2	O73791
Q98949	A0A4W4EP50	Q98949	A0A2P6NH37	Q98949
Q21041	A0A4W4HQE7	Q21041	A0A663E3U9	Q21041
Q9V6K3	A0A4W4FUC7	Q9V6K3	A0A0Q3MHL3	Q9V6K3
O61460	A0A4W4FRX2	O61460	A0A401SBM1	O61460
P34925	A0A4W4FU88	P34925	G1MRX9	P34925
Q01887	A0A4W4FRG2	Q01887	A0A3P8WPP2	Q01887
P55144	A0A4W4FFE4	P55144	A0A401T1Y1	P55144
P35968	A0A4W4FUH3	P35968	H2M0D0	P35968
B4HNW4	A0A4W4G3R1	B4HNW4	A0A672U3E3	B4HNW4
P35969	A0A2R2MTP9	P35969	A0A6A5E135	P35969
P53767	A0A1S3I777	P53767	A0A2U9CJ91	P53767
Q6J9G0	A0A0B4KFK7	Q6J9G0	A0A3B3HNV9	Q6J9G0
Q54RZ7	A0A6I8WE62	Q54RZ7	A0A2U9B4Y6	Q54RZ7
D2IYS2	A0A6I8WEM7	D2IYS2	A0A6A5E2E9	D2IYS2
Q06806	A0A0B4KGK6	Q06806	A0A6A5FKN2	Q06806
P55146	A0A1S3GYK4	P55146	U3KGM3	P55146
P18475	A0A6I8UMG8	P18475	A0A4W6CNG5	P18475
B3MH43	A0A455C3Z9	B3MH43	A0A4W6DRL7	B3MH43
Q6AWJ9	A0A0Q9WTA4	Q6AWJ9	A0A4W6DQX0	Q6AWJ9
B4KPU0	B4NAI9	B4KPU0	A0A4W6DRJ6	B4KPU0
Q91048	A0A0Q9X355	Q91048	A0A4W6DQX9	Q91048
Q9Z138	A0A2I2Z9D3	Q9Z138	I3KU71	Q9Z138
P35916	L5JRW3	P35916	A0A4W6FE90	P35916
Q04912	A0A2K5ZXE5	Q04912	A0A484DKB5	Q04912
P35918	A0A3P6IIN2	P35918	I3J711	P35918
Q91ZT1	B3M068	Q91ZT1	A0A3Q3G9X6	Q91ZT1
Q8AXB3	G0NYE0	Q8AXB3	A0A3P9A4B7	Q8AXB3
Q07E24	A0A0P9APC1	Q07E24	A0A4W5JKA0	Q07E24
Q5IS82	A0A0P8YDF9	Q5IS82	L8GGY9	Q5IS82
Q63604	A0A0P8XY13	Q63604	A0A151Z442	Q63604
Q17833	A0A0P8XXZ8	Q17833	A0A6A5BZE8	Q17833
Q09YN5	A0A3P7IHJ7	Q09YN5	A0A2R8M341	Q09YN5
P15209	A0A212C5U4	P15209	A0A498JZK3	P15209
P26618	A0A2Y9LQF5	P26618	M4CPI4	P26618
Q3UFB7	A0A504Z1P0	Q3UFB7	A0A2U1KXJ6	Q3UFB7
P43481	A0A504YU60	P43481	A0A6A3CVP0	P43481
O13147	B4GP50	O13147	A0A3L6QTY4	O13147
Q78DX7	A0A3R7CKE6	Q78DX7	A0A024TYK3	Q78DX7
Q02763	A0A0L8HLS9	Q02763	A0A068UYR8	Q02763
Q63132	A0A6G0SZR9	Q63132	A0A024TYM5	Q63132
P04629	A0A074ZKX5	P04629	A0A6A3Z2G6	P04629
G3V9H8	A0A3B0K594	G3V9H8	A0A2K1YZ62	G3V9H8
P35590	A0A2G5UDX3	P35590	A0A0E0C6V5	P35590
Q02858	H2ZN84	Q02858	A0A485K205	Q02858
O76411	A0A2G5UKW3	O76411	A0A5N6PCW1	O76411
Q8QHL3	A0A2T7PSL7	Q8QHL3	A0A5B8MN79	Q8QHL3
Q9V422	A0A6G0V026	Q9V422	A0A5D2THE1	Q9V422
P35917	A0A1D2M3V7	P35917	A0A4D9BAK1	P35917
Q21038	A0A4S2LKH1	Q21038	A0A1S3CJC8	Q21038
O08775	A0A5J4NYE6	O08775	A0A4D9C1P5	O08775
Q5GIT4	A0A4V3SED9	Q5GIT4	A0A2P5CB95	Q5GIT4
Q2HWD6	A0A3P8V459	Q2HWD6	A0A1S3CK35	Q2HWD6
G5EGT9	A0A3P8W0W4	G5EGT9	A0A024GAR5	G5EGT9
Q290N5	A0A3P8W185	Q290N5	A0A329T346	Q290N5
P07949	A0A3B1KM09	P07949	W4FWG9	P07949
P08069	A0A663DZI3	P08069	A0A328CZ68	P08069
Q00495	A0A3P8W188	Q00495	A0A565AQP6	Q00495
Q00342	A0A3P8W3T9	Q00342	A0A4W4G6B7	Q00342
Q8JG38	A0A663DZG9	Q8JG38	A0A4U5V1J1	Q8JG38
Q07496	A0A672UJH1	Q07496	H0ZEH7	Q07496
Q07494	A0A3P8W3G1	Q07494	A0A665VS42	Q07494
Q90Z00	A0A401RIP0	Q90Z00	A0A4U5UYN4	Q90Z00
P97793	H2MDC6	P97793	A0A1S3SXT8	P97793
A0M8R7	A0A3P8W3I1	A0M8R7	A0A4W3K0V3	A0M8R7
P57097	A0A3P8W0Z6	P57097	A0A4W3HML3	P57097
P79749	A0A3P8WN09	P79749	A0A4W3HN06	P79749
P29376	A0A3B3IN07	P29376	A0A4W3K2F9	P29376
Q80YE4	H2LRI3	Q80YE4	A0A4W3HN18	Q80YE4
P34892	A0A3P8W4N8	P34892	A0A4W3HKE5	P34892
Q8AXC6	A0A3P8W1T1	Q8AXC6	A0A3P9BWE8	Q8AXC6
P10721	A0A6A5F110	P10721	A0A4W3HKC7	P10721
Q2QLH6	A0A3P8WSB2	Q2QLH6	A0A3S2PPV0	Q2QLH6
Q07497	A0A3B3HFX2	Q07497	A0A5A9P6T6	Q07497
Q6ZMQ8	A0A4W6DXP8	Q6ZMQ8	A0A668A492	Q6ZMQ8
P20786	A0A6A5E2G1	P20786	A0A667ZN50	P20786
Q62838	A0A315V4I0	Q62838	A0A673WQJ3	Q62838
Q1KL86	A0A2U9CZK6	Q1KL86	W5NBI8	Q1KL86
P70424	A0A4W6GAM3	P70424	A0A673XD37	P70424
P15208	A0A4W6F2U3	P15208	A0A673ZXG3	P15208
P22455	A0A4W6DU76	P22455	A0A3Q1F7W2	P22455
O15197	A0A669CKH0	O15197	H3BHQ6	O15197
P54753	A0A4W6G999	P54753	A0A4W3HKD2	P54753
Q08156	A0A4W6DUK0	Q08156	A0A553N3J1	Q08156
Q28889	A0A4W6DVB8	Q28889	H0ZIV1	Q28889
P21860	A0A4W6DVK5	P21860	A0A3P9BWP3	P21860
Q61526	A0A315W8B7	Q61526	A0A402F3X3	Q61526
Q15303	A0A484CPY9	Q15303	A0A402F7K6	Q15303
P21804	A0A4W6DX24	P21804	A0A674GM26	P21804
P18461	A0A484C938	P18461	A0A452IST7	P18461
P35739	A0A4W6F2T9	P35739	A0A3P8UGA8	P35739
Q62799	A0A4W6F2V2	Q62799	A0A3P8SKE8	Q62799
P14617	A0A4W6DWN0	P14617	A0A452I025	P14617
Q64716	A0A4W6DXY4	Q64716	F6Z4G3	Q64716
P05532	A0A4W6ERA6	P05532	M3YYQ4	P05532
Q8JFR5	A0A4W6GAL7	Q8JFR5	A0A1S3WB58	Q8JFR5
P00533	A0A3Q3H1F4	P00533	A0A1U7UQS1	P00533
P54764	A0A669D203	P54764	A0A1S2ZQH3	P54764
P09759	A0A4W6ENT0	P09759	A0A2R6W4L7	P09759
Q8AXC7	M7C2Z4	Q8AXC7	A0A1U7VBX5	Q8AXC7
Q76II0	A0A671WRF8	Q76II0	V4T9I7	Q76II0
Q91009	A0A4W5MVX2	Q91009	A0A445M3V5	Q91009
O97799	A0A4W5RN98	O97799	A0A2K6L4A3	O97799
Q8IWU2	A0A4W5Q2Z2	Q8IWU2	A0A2K5PZS2	Q8IWU2
P54763	A0A4W5QBY8	P54763	A0A3Q7X032	P54763
Q12866	A0A3Q1BW50	Q12866	A0A4X2LCT2	Q12866
Q8BKG3	A0A3Q3A6N9	Q8BKG3	A0A2K6BR70	Q8BKG3
P08941	A0A4W5QBZ2	P08941	A0A2K6V1P4	P08941
Q6J9G1	A0A3Q1CDC1	Q6J9G1	A0A4W5JKK0	Q6J9G1
B4MR28	A0A6Q2Z4R2	B4MR28	A0A4W5K068	B4MR28
P35546	A0A6Q2Y2D5	P35546	A0A4W5P6Q2	P35546
Q8AXY6	A0A3Q1CZH2	Q8AXY6	A0A3Q1IXQ2	Q8AXY6
A0M8S8	A0A4W5MZR7	A0M8S8	A0A5N5P665	A0M8S8
P09619	A0A3Q3A6M3	P09619	A0A087YHN4	P09619
P05622	A0A4W5M8D8	P05622	A0A096MDS1	P05622
Q6QNF3	A0A4W5QGH0	Q6QNF3	A0A096MBS7	Q6QNF3
Q05688	A0A060VN35	Q05688	A0A3Q1CLI3	Q05688
P24062	A0A4W5P227	P24062	A0A096LWI9	P24062
Q09YH7	A0A4W5Q6K9	Q09YH7	A0A673BSL0	Q09YH7
Q16620	A0A498MDE4	Q16620	A0A673BYQ3	Q16620
Q5IFJ9	A0A6Q2ZH11	Q5IFJ9	A0A087XWK5	Q5IFJ9
Q03351	A0A6Q2YVW7	Q03351	A0A673BSM3	Q03351
O15146	A0A4W5QBI9	O15146	A0A4W5P5A3	O15146
Q61006	A0A3Q3A6K4	Q61006	A0A672IP75	Q61006
Q13308	A0A210PXY8	Q13308	A0A3Q2VUJ3	Q13308
Q91987	A0A6I8TYX2	Q91987	A0A3B5PYS0	Q91987
Q2IBD8	F2TYJ2	Q2IBD8	A0A493TJS9	Q2IBD8
P16234	A0A3S1B0E4	P16234	A0A3Q3S4F7	P16234
P16056	A0A0K0DBI5	P16056	A0A3Q3KFR5	P16056
Q108U6	A0A423SU77	Q108U6	K7G966	Q108U6
Q2QLF1	A0A2B4RKQ2	Q2QLF1	A0A3Q1J828	Q2QLF1
B4QC63	B4QWN6	B4QC63	U3IQN1	B4QC63
Q6VNS1	A0A6I8TW24	Q6VNS1	A0A3Q4M5A7	Q6VNS1
Q05030	A0A6I8TWZ4	Q05030	G3PEL9	Q05030
Q61G93	A0A0L0FLX1	Q61G93	A0A3Q1ICT9	Q61G93
B4GBH0	A0A6I8TYW6	B4GBH0	A0A3Q1IJ71	B4GBH0
P24786	A0A016U6R0	P24786	A0A556V3V9	P24786
Q5IS37	A0A016RVW5	Q5IS37	G3P5M8	Q5IS37
Q01974	A0A016U629	Q01974	M4AW89	Q01974
Q9DE49	A0A016RV38	Q9DE49	M4AV53	Q9DE49
H2KZU7	C3XY29	H2KZU7	A0A3M0KHQ0	H2KZU7
Q9UM73	A8XZL4	Q9UM73	G3P5N2	Q9UM73
P29323	B4HKF0	P29323	M4AJB0	P29323
Q01279	C3XY23	Q01279	A0A672JM06	Q01279
P18460	A0A0K0DQ28	P18460	A0A672JIX1	P18460
Q62956	A0A3Q7XGE8	Q62956	A0A3Q2WU68	Q62956
Q15375	R7QQW0	Q15375	A0A2I4CME0	Q15375
P29317	R7QRK8	P29317	W5N9K2	P29317
P54754	A0A2U1P235	P54754	U3ICM8	P54754
Q03146	R7QSP2	Q03146	A0A3B5PWS0	Q03146
P54762	A0A2U1MGX9	P54762	A0A671XBQ2	P54762
Q9I8N6	A0A2U1L264	Q9I8N6	A0A4D9EEL4	Q9I8N6
P13369	A0A453DMR6	P13369	A0A484C5P6	P13369
P09581	A0A2T7DPX7	P09581	I3KK14	P09581
Q7YR43	A0A1D6HMR8	Q7YR43	U3KHS4	Q7YR43
Q61772	A0A1D6H9M1	Q61772	A0A3P9PZZ4	Q61772
O42422	A0A4D9A093	O42422	A0A671VWM9	O42422
Q95ZV7	A0A388K7X5	Q95ZV7	A0A3P9MUG3	Q95ZV7
Q8UVR8	A0A251U0E5	Q8UVR8	H9GIT2	Q8UVR8
P54759	A0A0J8E3E8	P54759	A0A671XE72	P54759
Q16832	A0A2J6JU91	Q16832	A0A669C902	Q16832
P55245	A0A251RWL5	P55245	H9GJL5	P55245
P21709	A0A5P1FWJ5	P21709	A0A4W5K0B7	P21709
Q8BYG9	A0A2I0WH29	Q8BYG9	G1K916	Q8BYG9
P28693	F4JC18	P28693	A2DI38	P28693
Q10656	A0A540K666	Q10656	L8GJC6	Q10656
G5EGK5	F4K645	G5EGK5	E3LSQ7	G5EGK5
P21802	A0A4W4FTP2	P21802	A2FDP2	P21802
Q03137	A0A665W140	Q03137	A0A3S3Q713	Q03137
Q03145	A0A674N7C7	Q03145	D3B9Q5	Q03145
P54761	A0A674NWT6	P54761	A0A5A7R951	P54761
P08581	A0A674MLA6	P08581	A0A5B8MR66	P08581
Q75ZY9	A0A3Q3WA86	Q75ZY9	A0A0A0LJ68	Q75ZY9
P0C0K6	A0A3Q3XK44	P0C0K6	A0A0A0LVV1	P0C0K6
Q9WTL4	A0A665TSD4	Q9WTL4	R0GEH0	Q9WTL4
Q62413	A0A665TKG7	Q62413	V4KBD3	Q62413
Q2QLA9	A0A674NUW2	Q2QLA9	R0ILF3	Q2QLA9
Q93105	A0A4W4HE40	Q93105	A0A2K1YZ68	Q93105
P29318	A0A1S3MI42	P29318	A0A3N7FNX9	P29318
P14616	A0A4W4GKS3	P14616	A0A176W9P4	P14616
P15127	A0A4W4GJ00	P15127	A0A176VI23	P15127
P97523	A0A4W4FUK6	P97523	A0A0E0C6V6	P97523
Q2IBF2	A0A4W4FU19	Q2IBF2	A0A2G9GI27	Q2IBF2
Q498D6	A0A4W4FRK7	Q498D6	A0A1U8I9B9	Q498D6
Q60553	A0A1S3LVW8	Q60553	T0Q3T4	Q60553
Q07E01	A0A1S3MP26	Q07E01	A0A1S3XU31	Q07E01
P08923	A0A4W3JE28	P08923	A0A1S3XUK7	P08923
Q09YI9	A0A1S3MNZ7	Q09YI9	A0A1S4A692	Q09YI9
Q8CBF3	A0A4W3IZ51	Q8CBF3	A0A1S3XTV6	Q8CBF3
Q28317	H3AAW0	Q28317	A0A1J6JW10	Q28317
Q2QLE0	A0A4W3HLM9	Q2QLE0	Q0DDD4	Q2QLE0
Q2QLG5	A0A1S3S0E1	Q2QLG5	C4LZX6	Q2QLG5
Q769I5	A0A1S3LUV7	Q769I5	A0A4W4DPX2	Q769I5
P06213	A0A1S3NHF9	P06213	H3DPV2	P06213
P0C0K7	A0A4W3JS21	P0C0K7	A0A3B1KIF4	P0C0K7
Q07DY1	A0A4W3HKZ5	Q07DY1	V8NUF6	Q07DY1
P24348	A0A4W3JS94	P24348	W5KQF6	P24348
Q60751	A0A674EP44	Q60751	W5LQ37	Q60751
Q60750	A0A674DXN7	Q60750	A0A3Q4B0C1	Q60750
Q4H3K6	A0A667ZY00	Q4H3K6	A0A1L8EZS5	Q4H3K6
P04626	A0A673WZW3	P04626	A0A1L8F8T6	P04626
P11362	A0A667WT42	P11362	A0A674N9U5	P11362
P54760	A0A674ENB5	P54760	A0A3Q2DF32	P54760
Q9I8X3	A0A673X1E5	Q9I8X3	A0A3Q2EKI2	Q9I8X3
P29319	A0A673Y6J1	P29319	A0A3Q2EKI8	P29319
Q9UF33	A0A674ENE1	Q9UF33	A0A2I0UR97	Q9UF33
P21803	A0A673YL02	P21803	A0A665UH26	P21803
Q90413	A0A673XCI6	Q90413	A0A665VSP0	Q90413
Q54H46	A0A673YLM8	Q54H46	A0A3B5KFI4	Q54H46
Q26614	A0A673ZDF1	Q26614	H2TXS4	Q26614
O18735	A0A667X5Q8	O18735	A0A4V6AS60	O18735
P29320	A0A2I4BAC6	P29320	A0A665VSL8	P29320
Q07407	A0A674ENU8	Q07407	A0A4V6ATF8	Q07407
Q03142	A0A674DAZ1	Q03142	H2TRX3	Q03142
P16092	A0A674AHR1	P16092	A0A286XNX7	P16092
P54758	A0A674EN88	P54758	A0A287CX66	P54758
Q5RB22	A0A674ENI1	Q5RB22	I3M0P3	Q5RB22
Q54TA1	A0A667WW25	Q54TA1	A0A091DR99	Q54TA1
O73878	A0A674DIS4	O73878	A0A0V1BJ25	O73878
Q54H45	A0A673YB32	Q54H45	A0A3Q7SJI7	Q54H45
O08644	A0A667WMP0	O08644	A0A4W2C7P5	O08644
Q08345	A0A674EP94	Q08345	W5NRW0	Q08345
Q63474	A0A674ENZ4	Q63474	H0X1Y6	Q63474
O08680	A0A673YL35	O08680	F6SCY7	O08680
P06494	A0A673YSA7	P06494	F7HHI3	P06494
O13146	A0A674DXL5	O13146	A0A2K6QSF9	O13146
P18106	A0A673XC32	O73875	A0A2K5DVR4	O73875
O73875	A0A673X126	P22607	F6Z7P3	P22607
P22607	A0A674DJL6	Q09147	A0A2R9AP51	Q09147
Q09147	A0A667XBT1	Q07498	G3SL56	Q07498
Q07498	A0A673XB73	Q04589	A0A0D9RCM5	Q04589
Q04589	A0A2I4AZB3	Q61851	A0A452FW28	Q61851
Q61851	A0A674DWP0	Q62371	A0A2U4BV84	Q62371
Q62371	A0A673XAU2	Q61527		Q61527
Q61527	A0A2I0UKH2	P07333		P07333
P07333	A0A553NN84	P79750		P79750
P79750	A0A670J1K1	Q5JZY3		Q5JZY3
Q5JZY3	A0A4W3HS80	Q3TYD6		Q3TYD6
Q3TYD6	A0A553NNC2	Q16288		Q16288
Q16288	A0A553QZ80	Q07DV8		Q07DV8
Q07DV8	A0A3P9DNM1	Q2IBC0		Q2IBC0
Q2IBC0	A0A3S2PQX6	Q60805		Q60805
Q60805	A0A553NN91	A0A4W4G190		A0A4W4G190
A0A4W4G190	A0A3P8S4X0	A0A4W4GS13		A0A4W4GS13
A0A4W4GS13	A0A670J1F4	A0A4W4GPG1		A0A4W4GPG1
A0A4W4FRD1	A0A553NN92	A0A4W4F1M4		A0A4W4F1M4
A0A4W4GPG1	A0A3P9DNT6	A0A4W4HAQ0		A0A4W4HAQ0
A0A4W4F1M4	A0A402FHJ4	A0A4W4GP91		A0A4W4GP91
A0A4W4HAQ0	A0A3P9CIB4	A0A6I8RDC3		A0A6I8RDC3
A0A4W4GP91	A0A3P9CIA5	A0A2P4T7P6		A0A2P4T7P6
A0A6I8RDC3	A0A670J0F9	A0A093I0P9		A0A093I0P9
A0A2P4T7P6	S4RWV5	A0A4W4HPC1		A0A4W4HPC1
A0A093I0P9	A0A670IS26	A0A4W4G151		A0A4W4G151
A0A4W4HPC1	A0A3P8RYY3	A0A4W4HBH0		A0A4W4HBH0
A0A4W4G151	A0A553NN62	A0A4W4G457		A0A4W4G457
A0A4W4HBH0	A0A670IPT1	A0A4W4G2P0		A0A4W4G2P0
A0A4W4G457	A0A670J373	A0A4W4E0X3		A0A4W4E0X3
A0A4W4G2P0	A0A3P8TUA3	A0A4W4HED8		A0A4W4HED8
A0A4W4E0X3	A0A670J3J8	A0A1S3P3B7		A0A1S3P3B7
A0A4W4HED8	A0A553NN73	A0A6I8RL41		A0A6I8RL41
A0A1S3P3B7	A0A553NN64	A0A094MDS4		A0A094MDS4
A0A6I8RL41	A0A553NN99	A0A4W4F429		A0A4W4F429
A0A094MDS4	A0A670J3B3	A0A4W4GJG7		A0A4W4GJG7
A0A4W4F429	A0A3P8TP57	A0A4W4GYI4		A0A4W4GYI4
A0A4W4GJG7	F7DQY6	A0A4W4GHM2		A0A4W4GHM2
A0A4W4GYI4	A0A1I9LSY8	A0A4W4H411		A0A4W4H411
A0A4W4GHM2	G7J5H6	A0A4W4G6D6		A0A4W4G6D6
A0A4W4H411	A0A643C960	A0A4W4E136		A0A4W4E136
A0A4W4G6D6	A0A2K5V1L4	A0A4W4H7B1		A0A4W4H7B1
A0A4W4E136	A0A643CDD1	A0A4W4FH31		A0A4W4FH31
A0A4W4H7B1	A0A2K6TW83	A0A4W4E5J4		A0A4W4E5J4
A0A4W4FH31	A0A3Q7YAA3	A0A4W4EV51		A0A4W4EV51
A0A4W4E5J4	A0A2K6L7B0	A0A6I8Q8G8		A0A6I8Q8G8
A0A4W4EV51	A0A2K6CYC6	A0A6I8QNV4		A0A6I8QNV4
A0A6I8Q8G8	A0A2K6CD17	A0A094KH00		A0A094KH00
A0A6I8QNV4	A0A072UR89	A0A093JP42		A0A093JP42
A0A094KH00	A0A0R0FLI5	A0A091KGB5		A0A091KGB5
A0A093JP42	A0A3Q1BY24	A0A4W4G1P3		A0A4W4G1P3
A0A091KGB5	A0A4W5MZ97	A0A4W4E3D4		A0A4W4E3D4
A0A4W4G1P3	A0A5N5KSG2	A0A4W4G694		A0A4W4G694
A0A4W4E3D4	A0A3Q1CVW2	A0A4W4EQ84		A0A4W4EQ84
A0A4W4G694	A0A3Q1DH64	A0A4W4FIW8		A0A4W4FIW8
A0A4W4EQ84	A0A087XEM3	A0A4W4HAC8		A0A4W4HAC8
A0A4W4FIW8	A0A672YRI9	A0A4W4E500		A0A4W4E500
A0A4W4HAC8	A0A3Q1CDA5	A0A4W4E3Q2		A0A4W4E3Q2
A0A4W4E500	A0A673AAU4	A0A4W4EL17		A0A4W4EL17
A0A4W4E3Q2	A0A673AA91	A0A4W4F492		A0A4W4F492
A0A4W4EL17	A0A673AB08	A0A4W4HRA8		A0A4W4HRA8
A0A4W4F492	A0A673BVH1	A0A4W4G7Y5		A0A4W4G7Y5
A0A4W4HI25	A0A673AB82	A0A1S3PPL1		A0A1S3PPL1
A0A4W4HRA8	A0A672Z5R0	A0A1S3RUH1		A0A1S3RUH1
A0A4W4G7Y5	A0A673ADB3	A0A1S3MNA6		A0A1S3MNA6
A0A4W4GNZ3	A0A3N0Y958	A0A1S3KNJ2		A0A1S3KNJ2
A0A1S3PPL1	A0A401PGL8	A0A091F633		A0A091F633
A0A1S3RUH1	A0A0P7TVC2	A0A1S3LYV5		A0A1S3LYV5
A0A1S3MNA6	A0A672ZBI4	F7AZN4		F7AZN4
A0A1S3KNJ2	A0A3N0Z422	A0A7D9NMH8		A0A7D9NMH8
A0A091F633	A0A672ZB94	A0A6I8QQ28		A0A6I8QQ28
A0A1S3LYV5	A0A672ZPH1	A0A6I8SIN3		A0A6I8SIN3
F7AZN4	A0A3Q1I7C6	A0A6I8QWV4		A0A6I8QWV4
A0A7D9NMH8	A0A087XL08	A0A6I8SUF3		A0A6I8SUF3
A0A6I8QQ28	A0A5C6NDS8	A0A4W4DP89		A0A665VSW8
A0A6I8SIN3	A0A3Q1C3B3	A0A665VSW8		A0A665WAG1
A0A6I8QWV4	A0A0P7UEI4	A0A665WAG1		A0A665W6J7
A0A6I8SUF3	R0JQW6	A0A665W6J7		A0A665UCW6
A0A4W4DP89	A0A672ZCI9	A0A665UCW6		A0A093CH10
A0A665VSW8	A0A673B2H8	A0A093CH10		A0A4U5VLS1
A0A665WAG1	A0A4W5KUA0	A0A4U5VLS1		A0A3Q4BBC9
A0A665W6J7	A0A4W5QBY2	A0A3Q4BBC9		A0A674PF15
A0A665UCW6	A0A672ZBE5	A0A674PF15		A0A674MAH0
A0A093CH10	A0A672ZUP2	A0A674MAH0		H2UNK7
A0A4U5VLS1	A0A3Q1II68	H2UNK7		A0A674HIB2
A0A3Q4BBC9	A0A3Q4I1R0	A0A674HIB2		A0A674HUF9
A0A674PF15	A0A3Q4M9U1	A0A674HUF9		A0A094LFB2
A0A674MAH0	A0A3Q4GPD5	A0A094LFB2		A0A3P8T2S1
H2UNK7	A0A672HMD5	A0A3P8T2S1		A0A665W9H3
A0A674HIB2	A0A672HMY3	A0A665W9H3		A0A665U641
A0A674HUF9	A0A3Q3MCE8	A0A665U641		A0A665VE10
A0A094LFB2	A0A493STL0	A0A665VE10		A0A4V6ARN7
A0A3P8T2S1	U3IX44	A0A4V6ARN7		A0A3Q3WD98
A0A665TJ57	A0A493SWI5	A0A3Q3WD98		A0A674P263
A0A665W9H3	A0A672HMG4	A0A674P263		A0A4U5V7F2
A0A665U641	A0A672GZS1	A0A4U5V7F2		A0A3Q3WEF0
A0A665VE10	A0A672GZ93	A0A3Q3WEF0		A0A674PAR0
A0A3Q3XH34	A0A672GU70	A0A674PAR0		A0A091R8Q7
A0A4V6ARN7	A0A3Q3C1A3	A0A091R8Q7		A0A3P8T2M5
A0A3Q3WD98	A0A672GUL7	A0A3P8T2M5		A0A3P8SEK6
A0A674P263	A0A3Q3M802	A0A3P8SEK6		A0A091KXQ2
A0A4U5V7F2	A0A672HNC5	A0A091KXQ2		A0A1L8F0U0
A0A3Q3WEF0	A0A3Q4HUP6	A0A1L8F0U0		A0A1L8HXQ0
A0A674PAR0	A0A672GUB1	A0A1L8HXQ0		A0A1L8FC93
A0A091R8Q7	A0A672GU21	A0A1L8FC93		A0A452H8R7
A0A3P8T2M5	A0A3Q2WDP6	A0A452H8R7		A0A452IKH5
A0A3P8SEK6	A0A672IYM6	A0A452IKH5		A0A3P8STB1
A0A091KXQ2	A0A672ZCM5	A0A3P8STB1		A0A1L8HLA0
A0A1L8F0U0	A0A3Q4I1I5	A0A1L8HLA0		A0A1L8EWP4
A0A1L8HXQ0	A0A3Q4GAE5	A0A1L8EWP4		A0A1L8ETG1
A0A1L8FC93	A0A3Q1IIG4	A0A1L8ETG1		A0A665W0L0
A0A452H8R7	A0A672HN37	A0A665W0L0		A0A665W7M2
A0A452IKH5	A0A3Q3C1B2	A0A665W7M2		A0A665U5W9
A0A3P8STB1	A0A672HNF6	A0A665U5W9		A0A665X3N0
A0A1L8HLA0	A0A672GZ96	A0A665X3N0		A0A665WYM1
A0A1L8EWP4	A0A3Q1I755	A0A665WYM1		A0A674NUD7
A0A1L8ETG1	A0A3Q1IIB9	A0A674NUD7		A0A674MA44
A0A665W0L0	A0A556V1N7	A0A674MA44		A0A674NMY5
A0A665W7M2	A0A672IPL8	A0A674NMY5		A0A093LL73
A0A665U5W9	A0A3Q4N6U8	A0A093LL73		A0A3Q3W5E1
A0A665X3N0	A0A672HN47	A0A3Q3W5E1		A0A674N2D6
A0A665WYM1	A0A672IPP4	A0A674N2D6		A0A674NFG1
A0A674NUD7	A0A3Q4IBX2	A0A674NFG1		A0A093IQC7
A0A674MA44	A0A3Q4I0B8	A0A093IQC7		A0A3Q3WHD9
A0A674NMY5	G3Q3J0	A0A3Q3WHD9		A0A093CQC5
H2T195	A0A3Q3CYD0	A0A093CQC5		A0A674GQN9
A0A093LL73	A0A672HME0	A0A674GQN9		A0A3P8UG28
A0A3Q3W5E1	A0A493TPD8	A0A3P8UG28		A0A091K7R4
A0A674N2D6	A0A493SVZ5	A0A091K7R4		A0A1L8G0X1
A0A674NFG1	A0A493SWP8	A0A1L8G0X1		A0A093BZ56
A0A093IQC7	A0A673ZC13	A0A093BZ56		H1A3R4
A0A3Q3WHD9	A0A5A9N2Z8	H1A3R4		A0A094KV17
A0A093CQC5	A0A667WT38	A0A094KV17		A0A3P8TEZ4
A0A674GQN9	A0A674DIX3	A0A3P8TEZ4		A0A674N0S7
A0A3P8UG28	A0A674EP51	A0A674N0S7		H2V6Q3
A0A3P8S5A9	A0A674ENW6	H2V6Q3		A0A674NRZ9
A0A091K7R4	A0A673Y6F2	A0A674NRZ9		A0A3Q3WWH0
A0A1L8G0X1	A0A674DHQ9	A0A3Q3WWH0		A0A4U5UWB8
A0A093BZ56	A0A673W985	A0A4U5UWB8		A0A674G940
H1A3R4	A0A493T292	A0A674G940		A0A665XAU9
A0A094KV17	A0A2I4BAI4	A0A665XAU9		A0A665UB47
A0A3P8TEZ4	W5M3K6	A0A665UB47		A0A665W6L0
A0A674N0S7	A0A667X981	A0A665W6L0		A0A665TRJ8
H2V6Q3	A0A669CHN0	A0A665TRJ8		A0A665VE36
A0A674NRZ9	A0A671WGX8	A0A665VE36		A0A665WTQ7
A0A3Q3WWH0	I3J8H6	A0A665WTQ7		A0A093CNX3
A0A4U5UWB8	A0A671YX88	A0A093CNX3		A0A674PA42
A0A674G940	A0A6Q2XNP1	A0A674PA42		A0A3Q3XGC7
A0A665XAU9	A0A3Q3H002	A0A3Q3XGC7		A0A4U5UU96
A0A665UB47	I3JCE7	A0A4U5UU96		A0A3Q3WBW3
A0A665W6L0	A0A669BKR4	A0A3Q3WBW3		A0A674PBM4
A0A665TS25	A0A3Q3MVI1	A0A674PBM4		I6L6X5
A0A665TRJ8	A0A671WRU5	I6L6X5		A0A674PKD5
A0A665VE36	A0A671TYZ5	A0A674PKD5		A0A452HIV6
A0A665WTQ7	A0A671ULQ6	A0A452HIV6		A0A091R683
A0A093CNX3	A0A671WRR4	A0A091R683		A0A452IFN7
A0A674PA42	A0A671WJR4	A0A452IFN7		A0A452H8A7
H2SAG0	A0A3Q3H149	A0A452H8A7		A0A3P8TA35
A0A3Q3XGC7	A0A4W6GB18	A0A3P8TA35		A0A3P8S0H3
A0A4U5UU96	A0A669C487	A0A3P8S0H3		A0A3P8U100
A0A3Q3WBW3	A0A669D1Z8	A0A3P8U100		A0A3P8RNW1
A0A674PBM4	A0A671WKT8	A0A3P8RNW1		A0A3Q1FI98
I6L6X5	A0A671WFP1	A0A3Q1FI98		A0A3Q2CTR9
A0A674PKD5	I3JVS7	A0A3Q2CTR9		A0A1L8GB36
A0A452HIV6	A0A671WGZ1	A0A1L8GB36		H0YTG1
A0A091R683	A0A671YVA4	H0YTG1		A0A3Q2EEU6
A0A452IFN7	A0A671YVW8	A0A3Q2EEU6		A0A3Q2CTR3
A0A452H8A7	A0A671WKD7	A0A3Q2CTR3		A0A3Q2DBA0
A0A3P8TA35	A0A671YG10	A0A3Q2DBA0		A0A1L8HNT6
A0A3P8S0H3	A0A671WJT3	A0A3Q2DRK4		A0A091RR53
A0A3P8U100	A0A671WJE7	A0A1L8HNT6		A0A452HRS0
A0A3P8RNW1	A0A3P9P6S2	A0A091RR53		H0YT27
A0A3Q1FI98	A0A6Q2X193	A0A452HRS0		H0Z2Y2
A0A3Q2CTR9	A0A6Q2YN74	H0YT27		A0A674H8S1
A0A1L8GB36	E7F667	H0Z2Y2		A0A674HIN2
H0YTG1	A0A6Q2WVP5	A0A674H8S1		A0A1L8EM95
A0A3Q2EEU6	A0A6Q2X430	A0A674HIN2		A0A665TEY2
A0A3Q2CTR3	A0A671UL86	A0A1L8EM95		A0A665TQQ1
A0A3Q2DBA0	A0A671WIU8	A0A665TEY2		A0A665U806
A0A3Q2DRK4	E9QHC5	A0A665TQQ1		A0A665TKB7
A0A1L8HNT6	A0A671UK55	A0A665U806		A0A674P8B3
A0A091RR53	A0A669BMF4	A0A665TKB7		A0A674MAP4
A0A452HRS0	A0A3P8XY58	A0A674P8B3		A0A674N2Y2
H0YT27	A0A671WR75	A0A674MAP4		A0A674P4I6
H0Z2Y2	A0A671X6B7	A0A674N2Y2		H2V9H6
A0A674H8S1	A0A6Q2WYX4	A0A674P4I6		A0A674MW75
A0A674HIN2	A0A3P8YLD5	H2V9H6		H2S4F7
A0A1L8EM95	A0A669B2P7	A0A674MW75		H2SFS6
A0A665TEY2	A0A4W6DWV9	H2S4F7		A0A3Q4AUQ2
A0A665TQQ1	A0A6Q2WYU9	H2SFS6		A0A1S3P9H9
A0A665U806	A0A669E7P3	A0A3Q4AUQ2		A0A1S3PP02
A0A665TKB7	A0A3P9ADP7	A0A1S3P9H9		A0A1S3NK66
A0A674P8B3	A0A3Q3AL59	A0A1S3PP02		A0A1S3S814
A0A674MAP4	A0A6Q2Y163	A0A1S3NK66		F6ZUF3
A0A674N2Y2	A0A3Q3EF92	A0A1S3S814		A0A6I8QJ87
A0A674P4I6	A0A6Q2Y648	F6ZUF3		A0A6I8QUM1
H2V9H6	A0A4W5QWD8	A0A6I8QJ87		A0A091KYJ0
A0A674MW75	A0A6Q2WZW8	A0A6I8QUM1		A0A093EXS2
H2S4F7	A0A671ULQ9	A0A091KYJ0		A0A091LLH1
A0A4U5VGS4	A0A6Q2XGM3	A0A093EXS2		A0A4W4GKZ7
H2SFS6	A0A671YVB1	A0A091LLH1		A0A4W4F6L5
A0A3Q4AUQ2	A0A3P8YM11	A0A4W4GKZ7		A0A4W4DTC7
A0A1S3P9H9	A0A6Q2YQG5	A0A4W4F6L5		A0A6I8S4M2
A0A1S3PP02	A0A4W5MW34	A0A4W4DTC7		A0A6I8QVN6
A0A1S3NK66	A0A4W5MY28	A0A6I8S4M2		A0A6I8SA97
A0A1S3S814	A0A4W5MVU8	A0A6I8QVN6		A0A6I8QPC0
F6ZUF3	A0A673Y692	A0A6I8SA97		A0A093IUF6
A0A6I8QJ87	A0A3Q2DNP7	A0A6I8QPC0		A0A093IE62
A0A6I8QUM1	A0A3Q2GA07	A0A093IUF6		A0A093FL16
A0A091KYJ0	A0A3Q2DCY6	A0A093IE62		A0A4W4HRD6
A0A093EXS2	A0A3Q2DBR6	A0A093FL16		A0A4W4GYQ2
A0A091LLH1	A9UW04	A0A4W4HRD6		A0A4W4EGZ7
A0A4W4GPG8	E3MX25	A0A4W4GYQ2		A0A1S3SWZ3
A0A4W4GKZ7	L8HG15	A0A4W4EGZ7		A0A6I8RLS4
A0A4W4F6L5	A0A267EIZ1	A0A1S3SWZ3		A0A6I8SF26
A0A4W4DTC7	A0A1I8GBK0	A0A6I8RLS4		A0A6I8S3W3
A0A6I8S4M2	W5JHH5	A0A6I8SF26		A0A094KYI4
A0A6I8QVN6	R7TGC4	A0A6I8S3W3		A0A4W4GKY8
A0A6I8SA97	A0A0N4UBG0	A0A094KYI4		A0A4W4F958
A0A6I8QPC0	Q7QAK4	A0A4W4GKY8		A0A4W4DZJ1
A0A093IUF6	A0A4E0R9V6	A0A4W4F958		A0A1S3S251
A0A093IE62	O02064	A0A4W4DZJ1		A0A1S3NJP7
A0A093FL16	A0A653C9E8	A0A1S3S251		A0A1S3PIC8
A0A4W4HRD6	A0A267FSS4	A0A1S3NJP7		A0A1S3KIF6
A0A4W4GYQ2	A0A1W0X080	A0A1S3PIC8		A0A1S3LK64
A0A4W4EPY3	F5HLC9	A0A1S3KIF6		A0A6I8SHA0
A0A4W4EGZ7	A0A6I8TWZ7	A0A1S3LK64		A0A6I8QRS5
A0A1S3SWZ3	E0W0G7	A0A6I8SHA0		A0A6I8RSK8
A0A6I8RLS4	A0A6I8TX19	A0A6I8QRS5		A0A093J0E4
A0A6I8SF26	A0A0N4UF79	A0A6I8RSK8		A0A093IMV8
A0A6I8S3W3	A0A0D8Y337	A0A093J0E4		A0A094KBF6
A0A094KYI4	W4YFD9	A0A093IMV8		A0A094L4Y6
A0A4W4GKY8	A0A2G9HPN0	A0A094KBF6		A0A2P4SM47
A0A4W4F958	A0A0K9QM34	A0A094L4Y6		A0A093HUX1
A0A4W4DZJ1	A0A0L9VNY1	A0A2P4SM47		A0A093HEK3
A0A1S3S251	A0A2I0ANU7	A0A093HUX1		A0A1S3P9M9
A0A1S3NJP7	A0A446N0W5	A0A093HEK3		A0A1S3N2S8
A0A1S3PIC8	A0A1S2YRQ2	A0A1S3P9M9		A0A091F5M4
A0A1S3KIF6	K8F1A5	A0A1S3N2S8		A0A1S3KK27
A0A1S3LK64	A0A2R6QGP5	A0A091F5M4		A0A1S3S7Z5
A0A6I8SHA0	A0A0E0JD58	A0A1S3KK27		A0A091E9I6
A0A6I8QRS5	M0SRQ3	A0A1S3S7Z5		A0A6I8S5E8
A0A6I8RSK8	A0A445AUG4	A0A091E9I6		A0A6I8T250
A0A093J0E4	A0A445D0M2	A0A6I8S5E8		A0A6I8PY11
A0A093IMV8	A0A4S4DEQ4	A0A6I8T250		A0A091LGT2
A0A094KBF6	A0A183SE80	A0A6I8PY11		A0A4W4EQW4
A0A094L4Y6	A0A183PIE8	A0A091LGT2		A0A4W4GDN3
A0A2P4SM47	A0A084VTM9	A0A4W4EQW4		A0A1S3T3K8
A0A093HUX1	A0A077ZBB1	A0A4W4GDN3		A0A1S3PJ29
A0A093HEK3	Q6PA51	A0A1S3T3K8		A0A1S3NYY4
A0A4W4GPG5	H3D7Y9	A0A1S3PJ29		A0A1S3P3C1
A0A4W4H0Q5	A0A553QZ78	A0A1S3NYY4		A0A1S3MF82
A0A1S3P9M9	W5KAN2	A0A1S3P3C1		A0A6I8QTC1
A0A1S3N2S8	A0A663ESK0	A0A1S3MF82		A0A6I8QJF9
A0A091F5M4	A0A2I4BAI7	A0A6I8QTC1		A0A6I8SSM9
A0A1S3KK27	W5LC29	A0A6I8QJF9		A0A091EFX6
A0A1S3S7Z5	A0A3B1INV2	A0A6I8SSM9		A0A1S3NI48
A0A091E9I6	A0A3B1KLH8	A0A091EFX6		A0A1S3NYR1
A0A6I8S5E8	A0A3B1JB86	A0A1S3NI48		A0A1S3PAA8
A0A6I8RID3	A0A5J5CNL5	A0A1S3NYR1		A0A1S3PJ61
A0A6I8T250	A0A3B1JVI2	A0A1S3PAA8		A0A6I8RMM1
A0A6I8PY11	A0A3B1IWS8	A0A1S3PJ61		A0A093JEQ8
A0A091LGT2	W5LH73	A0A6I8RMM1		A0A094L6M5
A0A4W4EQW4	H3CHW3	A0A093JEQ8		A0A4W4EAB8
A0A4W4GDN3	H3CUU4	A0A094L6M5		A0A1S3MMI1
A0A1S3T3K8	A0A674NXE7	A0A4W4EAB8		A0A091EB70
A0A1S3PJ29	A0A674NHM2	A0A1S3MMI1		A0A091F0K8
A0A1S3NYY4	A0A674MVZ0	A0A091EB70		A0A7D9NM97
A0A1S3P3C1	A0A674PE26	A0A091F0K8		A0A6I8Q6C0
A0A1S3NHC4	A0A674MWT1	A0A7D9NM97		F6W3P4
A0A1S3MF82	H2SAF6	A0A6I8Q6C0		A0A6I8SVV2
A0A6I8QTC1	A0A3Q2DCF4	F6W3P4		A0A2P4TI88
A0A6I8QJF9	A0A665TJA7	A0A6I8SVV2		A0A091KR79
A0A6I8SSM9	A0A674MWH8	A0A2P4TI88		A0A4W4GUD8
A0A091EFX6	H2SAG1	A0A091KR79		A0A4W4GR31
A0A1S3NI48	A0A665TK67	A0A4W4GUD8		A0A4W3HB98
A0A1S3NYR1	A0A665TR86	A0A4W4GR31		A0A1S3R3I2
A0A1S3PAA8	H2T0L4	A0A4W3HB98		A0A1S3PF38
A0A1S3PJ61	A0A674PIC5	A0A1S3R3I2		A0A1S3L8P3
A0A6I8RMM1	A0A674MML0	A0A1S3PF38		A0A1S3KK16
A0A093JEQ8	A0A674MV21	A0A1S3L8P3		A0A1S3P3J7
A0A094L6M5	A0A674PQH9	A0A1S3KK16		A0A091F859
A0A4W4EAB8	A0A665U2S8	A0A1S3P3J7		A0A1S3T3J3
A0A1S3MMI1	A0A665TJC9	A0A091F859		A0A4W3IZM9
A0A091EB70	A0A665TPT8	A0A1S3T3J3		A0A2G9S4F0
A0A091F0K8	A0A3Q2DN61	A0A4W3IZM9		A0A1S3NWY6
A0A7D9NM97	A0A674NW04	A0A2G9S4F0		A0A1S3LT89
A0A6I8Q6C0	A0A3P8S594	A0A1S3NWY6		A0A1S3SQW3
F6W3P4	A0A670J1E5	A0A1S3LT89		A0A1S3MGH0
A0A6I8SVV2	A0A3P8TKW2	A0A1S3SQW3		A0A1S3KLF9
A0A2P4TI88	A0A3Q2CAV5	A0A1S3MGH0		F6U833
A0A091KR79	A0A3Q2DP06	A0A1S3KLF9		A0A1S3R4V3
A0A4W4GUD8	A0A665V702	F6U833		A0A1S3STT2
A0A4W4GR31	A0A665TKB1	A0A1S3R4V3		A0A1S3P3J6
A0A4W3HB98	A0A3Q3XEV1	A0A1S3STT2		A0A1S3MQA6
A0A1S3R3I2	A0A3Q3WA84	A0A1S3P3J6		A0A6I8RZA7
A0A1S3PF38	A0A674MVQ4	A0A1S3MQA6		A0A6I8SQF5
A0A1S3L8P3	H2SAG2	A0A6I8RZA7		A0A2P4T714
A0A1S3KK16	A0A674NWK2	A0A6I8SQF5		A0A4W4DT03
A0A1S3P3J7	A0A4U5VJ99	A0A2P4T714		A0A6I8PZU6
A0A091F859	A0A674PHK4	A0A4W4DT03		A0A6I8S2J3
A0A1S3T3J3	A0A674N3D0	A0A6I8PZU6		A0A6I8REA1
A0A4W3IZM9	A0A3Q1FU92	A0A6I8S2J3		A0A6I8SP45
A0A2G9S4F0	A0A093FP78	A0A6I8REA1		F6QWD3
A0A1S3NWY6	A0A674NWL9	A0A6I8SP45		A0A6I8S349
A0A1S3LT89	A0A674MZ33	F6QWD3		A0A6I8RIL9
A0A1S3SQW3	A0A674NMA8	A0A6I8S349		A0A094KKA2
A0A1S3MGH0	H2V1M5	A0A6I8RIL9		A0A4W4G0F8
A0A1S3KLF9	A0A665U7P2	A0A094KKA2		A0A4W4GKJ6
F6U833	A0A5E4B3L7	A0A4W4G0F8		A0A4W4F5C4
A0A1S3R4V3	A0A5E4B4H1	A0A4W4GKJ6		A0A4W4GV05
A0A1S3STT2	A0A5E4B2P9	A0A4W4F5C4		A0A094K6N1
A0A1S3P3J6	A0A5E4B329	A0A4W4GV05		A0A091LG60
A0A1S3MQA6	C3Z358	A0A094K6N1		A0A4W4E7I3
A0A6I8RZA7	C3XVV2	A0A091LG60		A0A4W4H6E4
A0A6I8SQF5	A8XI09	A0A4W4E7I3		A0A4W4G8V9
A0A2P4T714	C3Z362	A0A4W4H6E4		A0A6I8Q2X4
A0A4W4DT03	A0A2A2KZS1	A0A4W4G8V9		A0A6I8SW82
A0A4W4EP50	A0A443SSI2	A0A6I8Q2X4		A0A6I8SL74
A0A6I8PZU6	A0A2A2KJJ3	A0A6I8SW82		A0A093EQN7
A0A6I8S2J3	E9GPT3	A0A6I8SL74		A0A4W4GYS8
A0A6I8REA1	A0A4U5NAD3	A0A093EQN7		A0A4W4FIN1
A0A6I8SP45	A0A2A2KZX0	A0A4W4GYS8		A0A4W4FUV8
F6QWD3	A0A2A2KZM2	A0A4W4FIN1		A0A4W4GYA6
A0A6I8S349	H0WQP8	A0A4W4FUV8		A0A6I8SIB8
A0A6I8RIL9	A0A3Q1LV74	A0A4W4GYA6		A0A6I8SF09
A0A094KKA2	A0A2K6RNC1	A0A6I8SIB8		A0A6I8R6E4
A0A4W4G0F8	A0A5F8G8M2	A0A6I8SF09		A0A6I8RT94
A0A4W4GKJ6	F7FIZ2	A0A6I8R6E4		A0A6I8S3G9
A0A4W4F5C4		A0A6I8RT94		A0A6I8RU68
A0A4W4GV05		A0A6I8S3G9		A0A6I8QT58
A0A094K6N1		A0A6I8RU68		A0A093I849
A0A091LG60		A0A6I8QT58		A0A4W4GB38
A0A4W4E7I3		A0A093I849		A0A4W4F4P9
A0A4W4H6E4		A0A4W4GB38		A0A4W4H6V5
A0A4W4G8V9		A0A4W4F4P9		A0A4W4HA99
A0A6I8Q2X4		A0A4W4H6V5		A0A4W4FV06
A0A6I8SW82		A0A4W4HA99		A0A4W4E523
A0A6I8SL74		A0A4W4FV06		A0A4W4FPD3
A0A093EQN7		A0A4W4E523		A0A4W4HIH2
A0A4W4GYS8		A0A4W4FPD3		A0A4W4FLR3
A0A4W4FIN1		A0A4W4HIH2		A0A4W4GPZ5
A0A4W4HQE7		A0A4W4FLR3		A0A4W4FR41
A0A4W4FUV8		A0A4W4GPZ5		F6ZD16
A0A4W4GYA6		A0A4W4FR41		A0A6I8RQU2
A0A6I8SIB8		F6ZD16		A0A091KPQ5
A0A6I8SF09		A0A6I8RQU2		A0A4W4E4E1
A0A6I8R6E4		A0A091KPQ5		A0A4W4EEQ5
A0A6I8RT94		A0A4W4E4E1		A0A4W4F0V1
A0A6I8S3G9		A0A4W4EEQ5		A0A4W4GYP6
A0A6I8RU68		A0A4W4F0V1		F6UBP5
A0A6I8QT58		A0A4W4GYP6		F7EC20
A0A093I849		F6UBP5		A0A6I8RDJ2
A0A4W4GB38		F7EC20		A0A6I8T106
A0A4W4F4P9		A0A6I8RDJ2		A0A6I8Q4S3
A0A4W4FUC7		A0A6I8T106		A0A6I8RBI4
A0A4W4H6V5		A0A6I8Q4S3		A0A4W4HIJ5
A0A4W4HA99		A0A6I8RBI4		A0A4W4EY29
A0A4W4FV06		A0A4W4HIJ5		A0A4W4GZT6
A0A4W4FRX2		A0A4W4EY29		A0A091KDQ5
A0A4W4E523		A0A4W4GZT6		A0A6I8SLJ8
A0A4W4FU88		A0A091KDQ5		A0A6I8SBU1
A0A4W4FPD3		A0A6I8SLJ8		A0A6I8T0G4
A0A4W4HIH2		A0A6I8SBU1		A0A6I8SLL8
A0A4W4FLR3		A0A6I8T0G4		A0A091KQ08
A0A4W4GPZ5		A0A6I8SLL8		A0A091KP08
A0A4W4FR41		A0A091KQ08		A0A4W4HIJ0
F6ZD16		A0A091KP08		A0A4W4HIL5
A0A6I8RQU2		A0A4W4HIJ0		A0A4W4EFW2
A0A091KPQ5		A0A4W4HIL5		A0A093L8Y9
A0A4W4E4E1		A0A4W4EFW2		A0A4W4F067
A0A4W4EEQ5		A0A093L8Y9		A0A4W4GXS8
A0A4W4F0V1		A0A4W4F067		A0A4W4EU76
A0A4W4GYP6		A0A4W4GXS8		A0A4W4HP92
F6UBP5		A0A4W4EU76		A0A1S3RWR0
F7EC20		A0A4W4HP92		A0A1S3R359
A0A6I8RDJ2		A0A1S3RWR0		A0A1S3P256
A0A6I8T106		A0A1S3R359		A0A6I8SLQ1
A0A6I8Q4S3		A0A1S3P256		A0A6I8QL02
A0A6I8RBI4		A0A6I8SLQ1		A0A6I8SVK8
A0A4W4HIJ5		A0A6I8QL02		A0A5K1UBL0
A0A4W4FRG2		A0A6I8SVK8		A0A093GQ70
A0A4W4EY29		A0A5K1UBL0		A0A4W4DZM6
A0A4W4FFE4		A0A093GQ70		A0A6I8QFE8
A0A4W4GZT6		A0A4W4DZM6		A0A6I8QYX9
A0A091KDQ5		A0A6I8QFE8		A0A6I8S7Q5
A0A6I8SLJ8		A0A6I8QYX9		A0A6I8S766
A0A6I8SBU1		A0A6I8S7Q5		A0A6I8QMP9
A0A6I8T0G4		A0A6I8S766		A0A6I8RMM8
A0A6I8SLL8		A0A6I8QMP9		A0A6I8QVB9
A0A091KQ08		A0A6I8RMM8		A0A6I8SSC6
A0A091KP08		A0A6I8QVB9		A0A6I8Q2D2
A0A4W4HIJ0		A0A6I8SSC6		A0A6I8R222
A0A4W4HIL5		A0A6I8Q2D2		A0A091KWY7
A0A4W4EFW2		A0A6I8R222		A0A093EJI9
A0A093L8Y9		A0A091KWY7		A0A4W4GLB0
A0A4W4F067		A0A093EJI9		A0A4W4EXX5
A0A4W4GXS8		A0A4W4GLB0		A0A4W4HRE5
A0A4W4EU76		A0A4W4EXX5		A0A094K3I9
A0A4W4HP92		A0A4W4HRE5		A0A091KXH1
A0A1S3RWR0		A0A094K3I9		A0A091L659
A0A1S3R359		A0A091KXH1		A0A4W4HA51
A0A1S3P256		A0A091L659		D6WKK0
A0A6I8SLQ1		A0A4W4HA51		A0A238C025
A0A6I8QL02		D6WKK0		A0A139WM16
A0A6I8SVK8		A0A238C025		A0A2A3EKL6
A0A5K1UBL0		A0A139WM16		A0A4C2A6Z7
A0A093GQ70		A0A2A3EKL6		A0A0V1HFW0
A0A4W4DZM6		A0A4C2A6Z7		A0A2A3EGD4
A0A4W4FUH3		A0A0V1HFW0		A0A1S3KD51
A0A6I8QFE8		A0A2A3EGD4		A0A1S3IDE2
A0A6I8QYX9		A0A1S3KD51		A0A0V0V8G3
A0A6I8S7Q5		A0A1S3IDE2		A0A1S3H9Z7
A0A6I8S766		A0A0V0V8G3		A0A1S3JST8
A0A6I8QMP9		A0A1S3H9Z7		A0A238C1N6
A0A6I8RMM8		A0A1S3JST8		K7IPS7
A0A6I8QVB9		A0A238C1N6		A0A2R2MKA3
A0A6I8SSC6		K7IPS7		A0A0V0VJ28
A0A6I8Q2D2		A0A2R2MKA3		B4G912
A0A6I8R222		A0A0V0VJ28		D6WQC1
A0A091KWY7		B4G912		A0A0V0VE60
A0A093EJI9		D6WQC1		A0A0V0V773
A0A4W4GLB0		A0A0V0VE60		D2A000
A0A4W4G3R1		A0A0V0V773		A0A1S3HEF1
A0A4W4EXX5		D2A000		A0A1S3HKD4
A0A4W4HRE5		A0A1S3HEF1		A0A1S3I658
A0A094K3I9		A0A1S3HKD4		A0A1S3HNG7
A0A091KXH1		A0A1S3I658		Q8MLW0
A0A091L659		A0A1S3HNG7		A0A0V0VED9
A0A4W4HA51		Q8MLW0		A0A238BTE1
D6WKK0		A0A0V0VED9		D6X0D7
A0A238C025		A0A238BTE1		A0A0V0V9B4
A0A139WM16		D6X0D7		A0A0V0VEE0
A0A2R2MTP9		A0A0V0V9B4		A0A139WIY2
A0A2A3EKL6		A0A0V0VEE0		A0A139WLZ5
A0A4C2A6Z7		A0A139WIY2		A0A0V0VEG1
A0A0V1HFW0		A0A139WLZ5		A0A3P7T5H5
A0A2A3EGD4		A0A0V0VEG1		A0A0V0V6I2
A0A1S3KD51		A0A3P7T5H5		A0A0V1HJ58
A0A1S3IDE2		A0A0V0V6I2		W4XHH0
A0A0V0V8G3		A0A0V1HJ58		A0A2J7Q6L5
A0A1S3H9Z7		W4XHH0		A0A0J7KR93
A0A1S3JST8		A0A2J7Q6L5		A0A0V0VWD8
A0A238C1N6		A0A0J7KR93		A0A2A3EJF8
K7IPS7		A0A0V0VWD8		D6WIE7
A0A2R2MKA3		A0A2A3EJF8		K7IQA3
A0A0V0VJ28		D6WIE7		A0A0D8X607
B4G912		K7IQA3		D6W6W4
D6WQC1		A0A0D8X607		A0A2J7QWE1
A0A0V0VE60		D6W6W4		A0A2J7RD77
A0A0V0V773		A0A2J7QWE1		A0A0V0V8L3
D2A000		A0A2J7RD77		X1WJL7
A0A1S3HEF1		A0A0V0V8L3		A0A0V0UT15
A0A1S3HKD4		X1WJL7		A0A0V0V8M1
A0A1S3I658		A0A0V0UT15		A0A3P7Y8M2
A0A1S3HNG7		A0A0V0V8M1		X1WQ64
Q8MLW0		A0A3P7Y8M2		A0A0V0VKI4
A0A0V0VED9		X1WQ64		A0A2A3EJ15
A0A238BTE1		A0A0V0VKI4		A0A0V0VP35
D6X0D7		A0A2A3EJ15		J9KT52
A0A0V0V9B4		A0A0V0VP35		D2A6A0
A0A0V0VEE0		J9KT52		W4XKI7
A0A139WIY2		D2A6A0		Q7KTI8
A0A139WLZ5		W4XKI7		A0A4C1YG45
A0A0V0VEG1		Q7KTI8		A0A0V0VWE5
A0A3P7T5H5		A0A4C1YG45		A0A238BR95
A0A0V0V6I2		A0A0V0VWE5		K7J9R8
A0A0V1HJ58		A0A238BR95		K7IR80
W4XHH0		K7J9R8		A0A1S3IT89
A0A2J7Q6L5		K7IR80		B4GWU5
A0A0J7KR93		A0A1S3IT89		A0A139WLU9
A0A0V0VWD8		B4GWU5		A0A0V1HNW2
A0A2A3EJF8		A0A139WLU9		B4GDQ3
D6WIE7		A0A0V1HNW2		A0A0B4LF75
K7IQA3		B4GDQ3		D6W7I8
A0A0D8X607		A0A0B4LF75		D6WGR7
D6W6W4		D6W7I8		Q9V4E5
A0A2J7QWE1		D6WGR7		A0A1S3HE88
A0A2J7RD77		Q9V4E5		A0A0V1HQC5
A0A0V0V8L3		A0A1S3HE88		A0A1S3HAX7
X1WJL7		A0A0V1HQC5		A0A195BQD8
A0A0V0UT15		A0A1S3HAX7		A0A1S3IDP5
A0A0V0V8M1		A0A195BQD8		B4GBF2
A0A3P7Y8M2		A0A1S3IDP5		A0A195BB67
X1WQ64		B4GBF2		A0A0V1HN28
A0A0V0VKI4		A0A195BB67		Q8IQ00
A0A2A3EJ15		A0A0V1HN28		A0A1S3HKA1
A0A0V0VP35		Q8IQ00		A0A1S3JYZ5
J9KT52		A0A1S3HKA1		A0A1S3H7L6
D2A6A0		A0A1S3JYZ5		A0A139WN92
W4XKI7		A0A1S3H7L6		D6WAY5
Q7KTI8		A0A139WN92		K7J552
A0A4C1YG45		D6WAY5		Q59DQ4
A0A0V0VWE5		K7J552		A0A2R2MN71
A0A238BR95		Q59DQ4		A0A1S3HLX5
K7J9R8		A0A2R2MN71		K7JRA8
K7IR80		A0A1S3HLX5		A0A1S3HTZ7
A0A1S3IT89		K7JRA8		M9PCJ1
B4GWU5		A0A1S3HTZ7		A0A1S3HGY6
A0A139WLU9		M9PCJ1		A0A1S3I5W9
A0A0V1HNW2		A0A1S3HGY6		A0A0V0V8M6
B4GDQ3		A0A1S3I5W9		A0A1S3J7C3
A0A0B4LF75		A0A0V0V8M6		A0A0V0V6F5
D6W7I8		A0A1S3J7C3		K7J717
D6WGR7		A0A0V0V6F5		A0A1S3JJK2
Q9V4E5		K7J717		A0A1S3J8U3
A0A1S3HE88		A0A1S3JJK2		A0A1S3HEA7
A0A0V1HQC5		A0A1S3J8U3		A0A1S3JZQ8
A0A1S3HAX7		A0A1S3HEA7		A0A1S3J9Q1
A0A195BQD8		A0A1S3JZQ8		A0A1S3HSK2
A0A1S3IDP5		A0A1S3J9Q1		B4GJK0
B4GBF2		A0A1S3HSK2		A0A6G0ZFI7
A0A195BB67		B4GJK0		A0A1S3IYC4
A0A0V1HN28		A0A6G0ZFI7		Q9VLQ8
Q8IQ00		A0A1S3IYC4		A0A2R2ML17
A0A1S3HKA1		Q9VLQ8		A0A6I8UK67
A0A1S3JYZ5		A0A2R2ML17		A0A195BAD2
A0A1S3H7L6		A0A6I8UK67		A0A1S3H8T5
A0A139WN92		A0A195BAD2		A0A1S3HH76
D6WAY5		A0A1S3H8T5		B4GXF3
K7J552		A0A1S3HH76		A0A195BXX3
Q59DQ4		B4GXF3		A0A6I8UJ14
A0A2R2MN71		A0A195BXX3		A0A1S3HYM0
A0A1S3HLX5		A0A6I8UJ14		A0A6I8VA87
K7JRA8		A0A1S3HYM0		K7IPU6
A0A1S3HTZ7		A0A6I8VA87		B4H1T2
M9PCJ1		K7IPU6		M9PDD9
A0A1S3HGY6		B4H1T2		A0A1S3IZP7
A0A1S3I5W9		M9PDD9		A0A1S3H5K6
A0A0V0V8M6		A0A1S3IZP7		A0A6G0ZII9
A0A1S3J7C3		A0A1S3H5K6		A0A195BUZ9
A0A0V0V6F5		A0A6G0ZII9		M9PG69
K7J717		A0A195BUZ9		A0A195BUU5
A0A1S3JJK2		M9PG69		A0A6G0Z8Z8
A0A1S3I777		A0A195BUU5		A0A195BDH2
A0A1S3J8U3		A0A6G0Z8Z8		A0A139WC45
A0A1S3HEA7		A0A195BDH2		D6WFT6
A0A1S3JZQ8		A0A139WC45		B4H885
A0A1S3J9Q1		D6WFT6		A0A0V1GVM4
A0A1S3HSK2		B4H885		K7J9S3
B4GJK0		A0A0V1GVM4		E1JHB7
A0A6G0ZFI7		K7J9S3		D1YSF9
A0A1S3IYC4		E1JHB7		A0A1S3I648
Q9VLQ8		D1YSF9		A0A1S3HWI1
A0A2R2ML17		A0A1S3I648		A0A1S3IT29
A0A6I8UK67		A0A1S3HWI1		A0A1S3HJY9
A0A0B4KFK7		A0A1S3IT29		A0A3R7EWR4
A0A195BAD2		A0A1S3HJY9		A0A6G0ZNG2
A0A1S3H8T5		A0A3R7EWR4		A0A4C1XG70
A0A1S3HH76		A0A6G0ZNG2		A0A1S3HLD5
B4GXF3		A0A4C1XG70		A0A2R2MKD0
A0A195BXX3		A0A1S3HLD5		A0A1S3I266
A0A6I8UJ14		A0A2R2MKD0		A0A1S3J4H1
A0A6I8WE62		A0A1S3I266		B4H763
A0A6I8WEM7		A0A1S3J4H1		A0A1S3HK42
A0A1S3HYM0		B4H763		K7J0W0
A0A6I8VA87		A0A1S3HK42		A0A1S3I3Y7
K7IPU6		K7J0W0		A0A195BYS6
B4H1T2		A0A1S3I3Y7		A0A1S3I3V5
M9PDD9		A0A195BYS6		A0A1S3HZJ3
A0A0B4KGK6		A0A1S3I3V5		M9MRE1
A0A1S3IZP7		A0A1S3HZJ3		A0A3R7FFL1
A0A1S3H5K6		M9MRE1		A0A6I8V9R2
A0A6G0ZII9		A0A3R7FFL1		A0A6I8V8I7
A0A195BUZ9		A0A6I8V9R2		A0A6I8UJP9
M9PG69		A0A6I8V8I7		A0A4C1WAY8
A0A195BUU5		A0A6I8UJP9		A0A1S3I0T4
A0A6G0Z8Z8		A0A4C1WAY8		A0A195BA17
A0A195BDH2		A0A1S3I0T4		K7IWM0
A0A139WC45		A0A195BA17		B4GLK1
D6WFT6		K7IWM0		A0A6G0ZNM6
B4H885		B4GLK1		A0A1S3HB10
A0A0V1GVM4		A0A6G0ZNM6		A0A1S3J387
K7J9S3		A0A1S3HB10		A0A195AZ60
E1JHB7		A0A1S3J387		A0A6G0YQK7
D1YSF9		A0A195AZ60		A0A419PH37
A0A1S3I648		A0A6G0YQK7		A0A195BDF0
A0A1S3HWI1		A0A419PH37		A0A195BWX7
A0A1S3IT29		A0A195BDF0		E1JHB8
A0A1S3HJY9		A0A195BWX7		A0A1S3IGN2
A0A3R7EWR4		E1JHB8		A0A1S3I6I2
A0A6G0ZNG2		A0A1S3IGN2		A0A1S3KAB0
A0A4C1XG70		A0A1S3I6I2		A0A6I8VGT4
A0A1S3HLD5		A0A1S3KAB0		A0A6I8UTM6
A0A2R2MKD0		A0A6I8VGT4		K7J5H9
A0A1S3I266		A0A6I8UTM6		A0A6I8UJ04
A0A1S3J4H1		K7J5H9		D2A326
B4H763		A0A6I8UJ04		B4GH99
A0A1S3HK42		D2A326		K7IRX2
K7J0W0		B4GH99		A0A1S3ILI5
A0A1S3I3Y7		K7IRX2		A0A419PNR1
A0A195BYS6		A0A1S3ILI5		A0A0V1GWB3
A0A1S3I3V5		A0A419PNR1		A0A4C1X9M4
A0A1S3HZJ3		A0A0V1GWB3		A0A6G0YZK7
M9MRE1		A0A4C1X9M4		A0A1S3HP84
A0A3R7FFL1		A0A6G0YZK7		Q7KTI7
A0A6I8V9R2		A0A1S3HP84		A0A1S3IR44
A0A6I8V8I7		Q7KTI7		A0A238C5C4
A0A6I8UJP9		A0A1S3IR44		A0A2R2MIS2
A0A4C1WAY8		A0A238C5C4		M9PCX2
A0A1S3I0T4		A0A2R2MIS2		A0A1S3JU39
A0A195BA17		M9PCX2		B4G7J7
K7IWM0		A0A1S3JU39		A0A6G0YLV6
B4GLK1		B4G7J7		L5LVW0
A0A6G0ZNM6		A0A6G0YLV6		A0A2K5ME31
A0A1S3HB10		L5LVW0		A0A2K5MTX7
A0A1S3J387		A0A2K5ME31		A0A2K5L547
A0A195AZ60		A0A2K5MTX7		A0A5F5Y2W9
A0A6G0YQK7		A0A2K5L547		A0A2U3XAJ9
A0A419PH37		A0A5F5Y2W9		A0A2Y9I507
A0A195BDF0		A0A2U3XAJ9		A0A455BKF8
A0A195BWX7		A0A2Y9I507		F6XVY7
E1JHB8		A0A455BKF8		A0A2K5DI91
A0A1S3GYK4		F6XVY7		A0A2K5CDM9
A0A1S3IGN2		A0A2K5DI91		A0A2K5P5Y6
A0A1S3I6I2		A0A2K5CDM9		A0A2K5LWK1
A0A1S3KAB0		A0A2K5P5Y6		A0A2K5MLE2
A0A6I8VGT4		A0A2K5LWK1		A0A2K5MS25
A0A6I8UTM6		A0A2K5MLE2		A0A2K5KUL2
K7J5H9		A0A2K5MS25		A0A2U3Y080
A0A6I8UJ04		A0A2K5KUL2		M3W877
A0A6I8UMG8		A0A2U3Y080		A0A337SBR8
D2A326		M3W877		M3W0T1
B4GH99		A0A337SBR8		A0A2Y9I403
K7IRX2		M3W0T1		A0A2Y9ETZ2
A0A1S3ILI5		A0A2Y9I403		A0A455C0D8
A0A419PNR1		A0A2Y9ETZ2		A0A455AZ02
A0A0V1GWB3		A0A455C0D8		A0A5F8G9F1
A0A4C1X9M4		A0A455AZ02		F7D2D8
A0A6G0YZK7		A0A5F8G9F1		A0A2K5BVF8
A0A1S3HP84		F7D2D8		A0A5N4CKL6
Q7KTI7		A0A2K5BVF8		A0A2Y9GC59
A0A1S3IR44		A0A5N4CKL6		A0A2Y9H665
A0A238C5C4		A0A2Y9GC59		A0A5F8G6E7
A0A2R2MIS2		A0A2Y9H665		F6VDX1
M9PCX2		A0A5F8G6E7		A0A096MY61
A0A1S3JU39		F6VDX1		A0A2I3MM94
B4G7J7		A0A096MY61		L5LEP1
A0A6G0YLV6		A0A2I3MM94		A0A2K5LIB6
L5LVW0		L5LEP1		A0A2I2UIN2
A0A2K5ME31		A0A2K5LIB6		A0A2U3Y1W2
A0A2K5MTX7		A0A2I2UIN2		A0A2Y9GBI4
A0A2K5L547		A0A2U3Y1W2		A0A2Y9I720
A0A5F5Y2W9		A0A2Y9GBI4		A0A455BPW4
A0A2U3XAJ9		A0A2Y9I720		A0A5F8G8S7
A0A2Y9I507		A0A455BPW4		F7DLA5
A0A455BKF8		A0A5F8G8S7		A0A2Y9SKB7
F6XVY7		F7DLA5		A0A2Y9FTQ2
A0A2K5DI91		A0A2Y9SKB7		A0A2K5E9A8
A0A2K5CDM9		A0A2Y9FTQ2		A0A2K5F4F0
A0A2K5P5Y6		A0A2K5E9A8		A0A2I3MH23
A0A2K5LWK1		A0A2K5F4F0		A0A096P476
A0A2K5MLE2		A0A2I3MH23		A0A096NTE1
A0A2K5MS25		A0A096P476		A0A5N4CN85
A0A2K5KUL2		A0A096NTE1		A0A2K5N7J8
A0A2U3Y080		A0A5N4CN85		M3WJG4
M3W877		A0A2K5N7J8		A0A337RY03
A0A337SBR8		M3WJG4		M3W8W2
M3W0T1		A0A337RY03		A0A2Y9GA60
A0A2Y9I403		M3W8W2		A0A2Y9G640
A0A2Y9ETZ2		A0A2Y9GA60		A0A2Y9EWI1
A0A455C0D8		A0A2Y9G640		A0A2I3ME24
A0A455AZ02		A0A2Y9EWI1		A0A096P1E5
A0A5F8G9F1		A0A2I3ME24		A0A2I3MV38
F7D2D8		A0A096P1E5		A0A2I3LZA2
A0A2K5BVF8		A0A2I3MV38		A0A2K5M492
A0A5N4CKL6		A0A2I3LZA2		A0A2K5L4X8
A0A2Y9GC59		A0A2K5M492		A0A2K5NV91
A0A2Y9H665		A0A2K5L4X8		A0A2I2UX09
A0A5F8G6E7		A0A2K5NV91		M3X794
F6VDX1		A0A2I2UX09		A0A2U3X839
A0A096MY61		M3X794		A0A2U3YW48
A0A2I3MM94		A0A2U3X839		A0A2U3XZ10
L5LEP1		A0A2U3YW48		A0A5F5Y6L9
A0A2K5LIB6		A0A2U3XZ10		A0A2Y9I2B0
A0A2I2UIN2		A0A5F5Y6L9		F7DHF8
A0A2U3Y1W2		A0A2Y9I2B0		A0A5F8HDI9
A0A2Y9GBI4		F7DHF8		A0A455C1J5
A0A2Y9I720		A0A5F8HDI9		A0A2K5EHL0
A0A455BPW4		A0A455C1J5		A0A5N4E4M0
A0A5F8G8S7		A0A2K5EHL0		A0A2K5N7U3
F7DLA5		A0A5N4E4M0		M3X412
A0A2Y9SKB7		A0A2K5N7U3		M3WPK6
A0A2Y9FTQ2		M3X412		A0A2Y9GTT4
A0A2K5E9A8		M3WPK6		A0A2Y9SD17
A0A2K5F4F0		A0A2Y9GTT4		A0A2K5E4Z1
A0A2I3MH23		A0A2Y9SD17		A0A096P225
A0A096P476		A0A2K5E4Z1		A0A2K5CTI4
A0A096NTE1		A0A096P225		A0A096NIB2
A0A5N4CN85		A0A2K5CTI4		A0A2K5P8K8
A0A2K5N7J8		A0A096NIB2		A0A2K5KUL6
M3WJG4		A0A2K5P8K8		A0A2K5MS69
A0A337RY03		A0A2K5KUL6		A0A2I2UQI7
M3W8W2		A0A2K5MS69		A0A2Y9HNX1
A0A2Y9GA60		A0A2I2UQI7		A0A2Y9HA62
A0A2Y9G640		A0A2Y9HNX1		F7D4I5
A0A2Y9EWI1		A0A2Y9HA62		A0A455BME8
A0A2I3ME24		F7D4I5		A0A455AMB7
A0A096P1E5		A0A455BME8		A0A5F8GIL1
A0A2I3MV38		A0A455AMB7		H9H5Z1
A0A2I3LZA2		A0A5F8GIL1		A0A2I3LQP2
A0A2K5M492		H9H5Z1		A0A2K5EBV0
A0A2K5L4X8		A0A2I3LQP2		A0A2I3S2U5
A0A2K5NV91		A0A2K5EBV0		A0A2K5P8M3
A0A2I2UX09		A0A2I3S2U5		F7A906
M3X794		A0A2K5P8M3		F6XJC5
A0A2U3X839		F7A906		F7GFC6
A0A2U3YW48		F6XJC5		A0A2K5CLF5
A0A2U3XZ10		F7GFC6		A0A096P0W8
A0A5F5Y6L9		A0A2K5CLF5		A0A2K5ECV6
A0A2Y9I2B0		A0A096P0W8		A0A096NNC9
F7DHF8		A0A2K5ECV6		G3VC12
A0A5F8HDI9		A0A096NNC9		G3W302
A0A455C1J5		G3VC12		G3WTF3
A0A2K5EHL0		G3W302		A0A5N4D8H9
A0A5N4E4M0		G3WTF3		A0A5N4CN53
A0A2K5N7U3		A0A5N4D8H9		A0A5N4DUL3
M3X412		A0A5N4CN53		A0A384DV37
M3WPK6		A0A5N4DUL3		A0A5F5Y6D4
A0A2Y9GTT4		A0A384DV37		A0A2I2UK29
A0A2Y9SD17		A0A5F5Y6D4		A0A2Y9GDY1
A0A2K5E4Z1		A0A2I2UK29		A0A2Y9I6K5
A0A096P225		A0A2Y9GDY1		A0A096NTP8
A0A2K5CTI4		A0A2Y9I6K5		A0A2K5EJX4
A0A096NIB2		A0A096NTP8		A0A2K5CKV8
A0A2K5P8K8		A0A2K5EJX4		A0A2K5EPL9
A0A2K5KUL6		A0A2K5CKV8		A0A2I3MLV6
A0A2K5MS69		A0A2K5EPL9		A0A2K5EE80
A0A2I2UQI7		A0A2I3MLV6		A0A2K5CFZ2
A0A2Y9HNX1		A0A2K5EE80		A0A2K5MKG7
A0A2Y9HA62		A0A2K5CFZ2		A0A2K5L2S3
F7D4I5		A0A2K5MKG7		A0A2K5MMF4
A0A455BME8		A0A2K5L2S3		A0A2K5N7P0
A0A455AMB7		A0A2K5MMF4		M3W7F9
A0A5F8GIL1		A0A2K5N7P0		A0A2Y9GDU6
H9H5Z1		M3W7F9		A0A5F8GM73
A0A2I3LQP2		A0A2Y9GDU6		A0A5F8H9N5
A0A2K5EBV0		A0A5F8GM73		A0A5F8G6B1
A0A2I3S2U5		A0A5F8H9N5		A0A096P031
A0A2K5P8M3		A0A5F8G6B1		A0A2K5CKW6
F7A906		A0A096P031		G3WK64
F6XJC5		A0A2K5CKW6		A0A340YBN0
F7GFC6		G3WK64		A0A2R9B1N3
A0A2K5CLF5		A0A340YBN0		A0A2R9AQB9
A0A096P0W8		A0A2R9B1N3		L5LCY1
A0A2K5ECV6		A0A2R9AQB9		A0A2K5MTZ6
A0A096NNC9		L5LCY1		A0A2Y9HM01
G3VC12		A0A2K5MTZ6		A0A2Y9HUM5
G3W302		A0A2Y9HM01		A0A5F8H0Z6
G3WTF3		A0A2Y9HUM5		A0A2K5EBH1
A0A5N4D8H9		A0A5F8H0Z6		A0A2K5EQ50
A0A5N4CN53		A0A2K5EBH1		G3WZH4
A0A5N4DUL3		A0A2K5EQ50		A0A2R8ZT22
A0A384DV37		G3WZH4		M3VZ78
A0A5F5Y6D4		A0A2R8ZT22		A0A2Y9H666
A0A2I2UK29		M3VZ78		A0A2Y9H5A8
A0A2Y9GDY1		A0A2Y9H666		F6YC68
A0A2Y9I6K5		A0A2Y9H5A8		A0A2K5E2N6
A0A096NTP8		F6YC68		A0A2K5F369
A0A2K5EJX4		A0A2K5E2N6		A0A2K5EHQ0
A0A2K5CKV8		A0A2K5F369		A0A340YBM5
A0A2K5EPL9		A0A2K5EHQ0		A0A340XJC2
A0A2I3MLV6		A0A340YBM5		A0A340Y8E6
A0A2K5EE80		A0A340XJC2		A0A2R9AY33
A0A2K5CFZ2		A0A340Y8E6		A0A2R9AXL3
A0A2K5MKG7		A0A2R9AY33		A0A2R8ZYQ8
A0A2K5L2S3		A0A2R9AXL3		A0A2K5M482
A0A2K5MMF4		A0A2R8ZYQ8		A0A2K5KUN3
A0A2K5N7P0		A0A2K5M482		A0A2K5P1C6
M3W7F9		A0A2K5KUN3		A0A5F5XEY6
A0A2Y9GDU6		A0A2K5P1C6		A0A2Y9HAW4
A0A5F8GM73		A0A5F5XEY6		A0A2Y9G484
A0A5F8H9N5		A0A2Y9HAW4		A0A2Y9EX12
A0A5F8G6B1		A0A2Y9G484		F7D3Z8
A0A096P031		A0A2Y9EX12		A0A2I3N3K2
A0A2K5CKW6		F7D3Z8		A0A2K5CDF7
G3WK64		A0A2I3N3K2		A0A340YBZ3
A0A340YBN0		A0A2K5CDF7		A0A2R9CME8
A0A2R9B1N3		A0A340YBZ3		A0A340YJ83
A0A2R9AQB9		A0A2R9CME8		A0A2Y9ETR9
L5LCY1		A0A340YJ83		A0A5F8HC03
A0A2K5MTZ6		A0A2Y9ETR9		A0A5F8H3K2
A0A2Y9HM01		A0A5F8HC03		F7EAT1
A0A2Y9HUM5		A0A5F8H3K2		A0A2I3NED5
A0A5F8H0Z6		F7EAT1		A0A2K5E518
A0A2K5EBH1		A0A2I3NED5		A0A2K5D0E7
A0A2K5EQ50		A0A2K5E518		G3WJW2
G3WZH4		A0A2K5D0E7		A0A2R9BI81
A0A2R8ZT22		G3WJW2		A0A2R9AGY9
M3VZ78		A0A2R9BI81		A0A337S620
A0A2Y9H666		A0A2R9AGY9		A0A2Y9GWP9
A0A2Y9H5A8		A0A337S620		A0A2Y9G2T7
F6YC68		A0A2Y9GWP9		A0A2Y9HGN5
A0A455C3Z9		A0A2Y9G2T7		A0A455BKS2
A0A2K5E2N6		A0A2Y9HGN5		A0A455BUW6
A0A2K5F369		A0A455BKS2		A0A2Y9SWE4
A0A2K5EHQ0		A0A455BUW6		A0A2Y9SIP9
A0A340YBM5		A0A2Y9SWE4		A0A2Y9S4K3
A0A340XJC2		A0A2Y9SIP9		A0A2K5DET6
A0A340Y8E6		A0A2Y9S4K3		A0A2I3MJQ8
A0A2R9AY33		A0A2K5DET6		G3WQQ2
A0A2R9AXL3		A0A2I3MJQ8		G3VU99
A0A2R8ZYQ8		G3WQQ2		A0A2R9BTV0
A0A2K5M482		G3VU99		A0A340X351
A0A2K5KUN3		A0A2R9BTV0		A0A2K5MDN3
A0A2K5P1C6		A0A340X351		A0A2K5MC72
A0A5F5XEY6		A0A2K5MDN3		A0A337RZH3
A0A2Y9HAW4		A0A2K5MC72		A0A2U3Z205
A0A2Y9G484		A0A337RZH3		A0A2Y9I725
A0A2Y9EX12		A0A2U3Z205		A0A2Y9T9Z8
F7D3Z8		A0A2Y9I725		F7AG95
A0A2I3N3K2		A0A2Y9T9Z8		F6SPK9
A0A2K5CDF7		F7AG95		A0A2K5EQ38
A0A340YBZ3		F6SPK9		A0A2K5E2N8
A0A2R9CME8		A0A2K5EQ38		A0A2K5CDC6
A0A340YJ83		A0A2K5E2N8		A0A2K5DSX5
A0A2Y9ETR9		A0A2K5CDC6		A0A096N4L9
A0A5F8HC03		A0A2K5DSX5		A0A2R9AIE6
A0A5F8H3K2		A0A096N4L9		A0A340YEJ2
F7EAT1		A0A2R9AIE6		A0A2R8ZYT3
A0A2I3NED5		A0A340YEJ2		A0A2K5MDZ5
A0A2K5E518		A0A2R8ZYT3		A0A2U3YYL0
A0A2K5D0E7		A0A2K5MDZ5		A0A2Y9HXR7
G3WJW2		A0A2U3YYL0		A0A2Y9GY20
A0A2R9BI81		A0A2Y9HXR7		F6YTZ9
A0A2R9AGY9		A0A2Y9GY20		A0A5F8GG61
A0A337S620		F6YTZ9		A0A5F8GEA3
A0A2Y9GWP9		A0A5F8GG61		A0A455BMW1
A0A2Y9G2T7		A0A5F8GEA3		A0A2I3MGF7
A0A2Y9HGN5		A0A455BMW1		A0A2I3NC14
A0A455BKS2		A0A2I3MGF7		A0A096MT31
A0A455BUW6		A0A2I3NC14		A0A2I3N586
A0A2Y9SWE4		A0A096MT31		A0A2I3N177
A0A2Y9SIP9		A0A2I3N586		G3X0S5
A0A2Y9S4K3		A0A2I3N177		A0A340Y180
A0A2K5DET6		G3X0S5		A0A340XI46
A0A2I3MJQ8		A0A340Y180		A0A5N4CNH0
G3WQQ2		A0A340XI46		A0A5N4CKY4
G3VU99		A0A5N4CNH0		A0A2U3XP14
A0A2R9BTV0		A0A5N4CKY4		M3W2N1
A0A340X351		M3WQD4		M3W234
A0A2K5MDN3		A0A2U3XP14		A0A5F5Y2V5
A0A2K5MC72		M3W2N1		A0A2U3Y3C2
A0A337RZH3		M3W234		A0A2U3YV96
A0A2U3Z205		A0A5F5Y2V5		A0A455BL48
A0A2Y9I725		A0A2U3Y3C2		A0A5F8GLH8
A0A2Y9T9Z8		A0A2U3YV96		A0A2Y9SM63
F7AG95		A0A455BL48		A0A5F8GRZ6
F6SPK9		A0A5F8GLH8		A0A2K5DBE6
A0A2K5EQ38		A0A2Y9SM63		H2QXG2
A0A2K5E2N8		A0A5F8GRZ6		F6SJA3
A0A2K5CDC6		A0A2K5DBE6		F7FDY1
A0A2K5DSX5		H2QXG2		A0A2Y9EVD5
A0A096N4L9		F6SJA3		A0A2K5M6C6
A0A2R9AIE6		F7FDY1		A0A2K5NV86
A0A340YEJ2		A0A2Y9EVD5		A0A337SSM0
A0A2R8ZYT3		A0A2K5M6C6		A0A2U3Y5B6
A0A2K5MDZ5		A0A2K5NV86		A0A455BUF7
A0A2U3YYL0		A0A337SSM0		F7G7S6
A0A2Y9HXR7		A0A2U3Y5B6		A0A2I3MUE7
A0A2Y9GY20		A0A455BUF7		A0A2K5DC03
F6YTZ9		F7G7S6		A0A2K5CTI9
A0A5F8GG61		A0A2I3MUE7		A0A2I3N6I5
A0A5F8GEA3		A0A2K5DC03		A0A2I3LFV5
A0A455BMW1		A0A2K5CTI9		A0A2K5NUZ3
A0A2I3MGF7		A0A2I3N6I5		A0A2K5LBG9
A0A2I3NC14		A0A2I3LFV5		A0A2U3Y9D0
A0A096MT31		A0A2K5NUZ3		A0A2U3XPY8
A0A2I3N586		A0A2K5LBG9		M3WIL9
A0A2I3N177		A0A2U3Y9D0		F6TEV1
G3X0S5		A0A2U3XPY8		A0A2Y9FQA4
A0A340Y180		M3WIL9		A0A2Y9FEK6
A0A340XI46		F6TEV1		A0A2I3LSQ2
A0A5N4CNH0		A0A2Y9FQA4		A0A096MZK5
A0A5N4CKY4		A0A2Y9FEK6		A0A096MZ04
M3WQD4		A0A2I3LSQ2		A0A2K5EYH5
A0A2U3XP14		A0A096MZK5		A0A2K5MQQ0
M3W2N1		A0A096MZ04		A0A337SKI7
M3W234		A0A2K5EYH5		A0A2I2UE37
A0A5F5Y2V5		A0A2K5MQQ0		A0A2U3Y127
A0A2U3Y3C2		A0A337SKI7		A0A2I2UI65
A0A2U3YV96		A0A2I2UE37		A0A337SR05
A0A455BL48		A0A2U3Y127		A0A2Y9I5B4
A0A5F8GLH8		A0A2I2UI65		A0A2Y9HHA7
A0A2Y9SM63		A0A337SR05		A0A2Y9GE07
A0A5F8GRZ6		A0A2Y9I5B4		A0A2Y9F7T1
A0A2K5DBE6		A0A2Y9HHA7		F7ES42
H2QXG2		A0A2Y9GE07		A0A2Y9TFM9
F6SJA3		A0A2Y9F7T1		A0A2K5DPP4
F7FDY1		F7ES42		A0A2I3N786
A0A2Y9EVD5		A0A2Y9TFM9		A0A2I3MZY3
A0A2K5M6C6		A0A2K5DPP4		A0A2K5CKR0
A0A2K5NV86		A0A2I3N786		H2Q5F7
A0A337SSM0		A0A2I3MZY3		A0A2K5LTQ0
A0A2U3Y5B6		A0A2K5CKR0		A0A5F5Y3Z9
A0A455BUF7		H2Q5F7		M3WTP2
F7G7S6		A0A2K5LTQ0		A0A5F5XNL0
A0A2I3MUE7		A0A5F5Y3Z9		A0A2Y9I878
A0A2K5DC03		M3WTP2		A0A2Y9GMS1
A0A2K5CTI9		A0A5F5XNL0		A0A2Y9GIF9
A0A2I3N6I5		A0A2Y9I878		A0A2Y9G5F9
A0A2I3LFV5		A0A2Y9GMS1		A0A5F8H0H0
A0A2K5NUZ3		A0A2Y9GIF9		A0A455BRT5
A0A2K5LBG9		A0A2Y9G5F9		A0A455AT06
A0A2U3Y9D0		A0A5F8H0H0		A0A5F8HGW3
A0A2U3XPY8		A0A455BRT5		A0A2Y9K0G2
M3WIL9		A0A455AT06		A0A2Y9K5T5
F6TEV1		A0A5F8HGW3		A0A2Y9K907
A0A2Y9FQA4		A0A2Y9K0G2		A0A2Y9JQG0
A0A2Y9FEK6		A0A2Y9K5T5		A0A2Y9JFB3
A0A2I3LSQ2		A0A2Y9K907		A0A2Y9IKK4
A0A096MZK5		A0A2Y9JQG0		H2NNW0
A0A096MZ04		A0A2Y9JFB3		H2P6K9
A0A2K5EYH5		A0A2Y9IKK4		H2NJI3
A0A2K5MQQ0		H2NNW0		A0A2I3TIS1
A0A337SKI7		H2P6K9		A0A2I3SMR7
A0A2I2UE37		H2NJI3		M3WLY6
A0A2U3Y127		A0A2I3TIS1		M3WNB0
A0A2I2UI65		A0A2I3SMR7		A0A2K5KP22
A0A337SR05		M3WLY6		A0A2K5KXK5
A0A2Y9I5B4		M3WNB0		A0A2K5KUM5
A0A2Y9HHA7		A0A2K5KP22		A0A2I2U1I4
A0A2Y9GE07		A0A2K5KXK5		A0A337SE70
A0A2Y9F7T1		A0A2K5KUM5		M3X9D6
F7ES42		A0A2I2U1I4		A0A5F5XZT1
A0A2Y9TFM9		A0A337SE70		A0A455BFW0
A0A2K5DPP4		M3X9D6		A0A455BQ99
A0A2I3N786		A0A5F5XZT1		A0A2Y9S9A4
A0A2I3MZY3		A0A455BFW0		F7F0A8
A0A2K5CKR0		A0A455BQ99		A0A2Y9T9U6
H2Q5F7		A0A2Y9S9A4		A0A2K5CKR6
A0A2K5LTQ0		F7F0A8		A0A2I3MBL3
A0A5F5Y3Z9		A0A2Y9T9U6		A0A2K5EQ67
M3WTP2		A0A2K5CKR6		A0A2I3MUB9
A0A5F5XNL0		A0A2I3MBL3		A0A2K5D505
A0A2Y9I878		A0A2K5EQ67		A0A2I3TWI3
A0A2Y9GMS1		A0A2I3MUB9		H2PYP7
A0A2Y9GIF9		A0A2K5D505		A0A2U3XYZ4
A0A2Y9G5F9		A0A2I3TWI3		A0A2Y9G5F4
A0A5F8H0H0		H2PYP7		A0A2Y9I0I3
A0A455BRT5		A0A2U3XYZ4		A0A5F8GFI6
A0A455AT06		A0A2Y9G5F4		A0A5F8GYM6
A0A5F8HGW3		A0A2Y9I0I3		F7B2I8
A0A2Y9K0G2		A0A5F8GFI6		A0A5F8GAJ9
A0A2Y9K5T5		A0A5F8GYM6		A0A5F8GHI5
A0A2Y9K907		F7B2I8		F6TEU5
A0A2Y9JQG0		A0A5F8GAJ9		A0A455C2X8
A0A2Y9JFB3		A0A5F8GHI5		A0A2K5MS46
A0A2Y9IKK4		F6TEU5		M3WSK8
H2NNW0		A0A455C2X8		M3WDF8
H2P6K9		A0A2K5MS46		A0A2Y9HS43
H2NJI3		M3WSK8		A0A2Y9G6J5
A0A2I3TIS1		M3WDF8		A0A2Y9SH95
A0A2I3SMR7		A0A2Y9HS43		A0A2Y9FNL5
M3WLY6		A0A2Y9G6J5		A0A455B0I0
M3WNB0		A0A2Y9SH95		F7F8Z2
A0A2K5KP22		A0A2Y9FNL5		A0A455BL44
A0A2K5KXK5		A0A455B0I0		A0A455AY67
A0A2K5KUM5		F7F8Z2		A0A5F8GGI9
A0A2I2U1I4		A0A455BL44		A0A2I3NGV1
A0A337SE70		A0A455AY67		A0A096NGM8
M3X9D6		A0A5F8GGI9		L5LVB7
A0A5F5XZT1		A0A2I3NGV1		L5LER5
A0A455BFW0		A0A096NGM8		A0A2K5LH54
A0A455BQ99		L5LVB7		A0A2K5M496
A0A2Y9S9A4		L5LER5		A0A2Y9GAZ8
F7F0A8		A0A2K5LH54		A0A455B763
A0A2Y9T9U6		A0A2K5M496		A0A5F8GCF8
A0A2K5CKR6		A0A2Y9GAZ8		A0A096N3T8
A0A2I3MBL3		A0A455B763		A0A096MU83
A0A2K5EQ67		A0A5F8GCF8		H2QNV9
A0A2I3MUB9		A0A096N3T8		A0A2I3RXP3
A0A2K5D505		A0A096MU83		H2QJC5
A0A2I3TWI3		H2QNV9		A0A2K5NXD9
H2PYP7		A0A2I3RXP3		A0A2K5ME34
A0A2U3XYZ4		H2QJC5		A0A2K5LWL3
A0A2Y9G5F4		A0A2K5NXD9		A0A2K5MR03
A0A2Y9I0I3		A0A2K5ME34		A0A2U3X6I7
A0A5F8GFI6		A0A2K5LWL3		A0A2I2U4Q4
A0A5F8GYM6		A0A2K5MR03		A0A337SML4
F7B2I8		A0A2U3X6I7		A0A2U3Z5D0
A0A5F8GAJ9		A0A2I2U4Q4		A0A2K5ELE0
A0A5F8GHI5		A0A337SML4		A0A096NWC8
F6TEU5		A0A2U3Z5D0		A0A2I3M291
A0A455C2X8		A0A2K5ELE0		A0A2K5CY37
A0A2K5MS46		A0A096NWC8		A0A2I3LY86
M3WSK8		A0A2I3M291		A0A2K5EQ19
M3WDF8		A0A2K5CY37		F1N780
A0A2Y9HS43		A0A2I3LY86		W5PNY9
A0A2Y9G6J5		A0A2K5EQ19		H0X4E9
A0A2Y9SH95		F1N780		H0X0E5
A0A2Y9FNL5		W5PNY9		H0X3G4
A0A455B0I0		H0X4E9		A0A2Y9JMH5
F7F8Z2		H0X0E5		A0A2Y9IJH1
A0A455BL44		H0X3G4		A0A2Y9KUE4
A0A455AY67		A0A2Y9JMH5		H2PK63
A0A5F8GGI9		A0A2Y9IJH1		A0A4W2BYF8
A0A2I3NGV1		A0A2Y9KUE4		A0A3Q7S3Z6
A0A096NGM8		H2PK63		A0A3Q7SZ70
L5LVB7		A0A4W2BYF8		H0XB22
L5LER5		A0A3Q7S3Z6		A0A3Q7TLU3
A0A2K5LH54		A0A3Q7SZ70		H2N7Q2
A0A2K5M496		H0XB22		H2QS34
A0A2Y9GAZ8		A0A3Q7TLU3		A0A2I3TR47
A0A455B763		H2N7Q2		A0A3Q7TX29
A0A5F8GCF8		H2QS34		A0A3Q7SC88
A0A096N3T8		A0A2I3TR47		A0A3Q7TLW3
A0A096MU83		A0A3Q7TX29		A0A2Y9JK16
H2QNV9		A0A3Q7SC88		A0A2Y9JXM3
A0A2I3RXP3		A0A3Q7TLW3		K7ETE9
H2QJC5		A0A2Y9JK16		A0A2I3SG17
A0A2K5NXD9		A0A2Y9JXM3		A0A2K5KZ45
A0A2K5ME34		K7ETE9		A0A2K5KKL1
A0A2K5LWL3		A0A2I3SG17		A0A2K5MLR5
A0A2K5MR03		A0A2K5KZ45		A0A3Q7RKF7
A0A2U3X6I7		A0A2K5KKL1		A0A2I3SN32
A0A2I2U4Q4		A0A2K5MLR5		A0A2I3T8J4
A0A337SML4		A0A3Q7RKF7		H2R6F7
A0A2U3Z5D0		A0A2I3SN32		A0A2I3S1J5
A0A2K5ELE0		A0A2I3T8J4		L5LR28
A0A096NWC8		H2R6F7		A0A3Q7TKC2
A0A2I3M291		A0A2I3S1J5		A0A2Y9KQT7
A0A2K5CY37		L5LR28		A0A2Y9JPC4
A0A2I3LY86		A0A3Q7TKC2		A0A4W2CXK1
A0A2K5EQ19		A0A2Y9KQT7		A0A2I3SNW1
F1N780		A0A2Y9JPC4		H2QPH6
W5PNY9		A0A4W2CXK1		L5LVZ3
H0X4E9		A0A2I3SNW1		A0A2K5N4N2
H0X0E5		H2QPH6		A0A2K5NGG3
H0X3G4		L5LVZ3		A0A2K5MGU2
A0A2Y9JMH5		A0A2K5N4N2		A0A2Y9JXZ6
A0A2Y9IJH1		A0A2K5NGG3		H2NX99
A0A2Y9KUE4		A0A2K5MGU2		A0A4W2BYS0
H2PK63		A0A2Y9JXZ6		A0A2J8MRP9
A0A4W2BYF8		H2NX99		A0A2Y9JUL4
A0A3Q7S3Z6		A0A4W2BYS0		A0A2Y9JGB5
A0A3Q7SZ70		A0A2J8MRP9		A0A2Y9KSG5
H0XB22		A0A2Y9JUL4		H2PBH3
A0A3Q7TLU3		A0A2Y9JGB5		A0A2K5L560
H2N7Q2		A0A2Y9KSG5		A0A2K5NTE1
H2QS34		H2PBH3		A0A3Q7UBW7
A0A2I3TR47		A0A2K5L560		A0A3Q7SNB9
A0A3Q7TX29		A0A2K5NTE1		A0A3Q7R0Y7
A0A3Q7SC88		A0A3Q7UBW7		A0A4W2ENF6
A0A3Q7TLW3		A0A3Q7SNB9		A0A2K5MR08
A0A2Y9JK16		A0A3Q7R0Y7		A0A2K5P5T2
A0A2Y9JXM3		A0A4W2ENF6		A0A2K5NCD3
K7ETE9		A0A2K5MR08		A0A2K5NXR7
A0A2I3SG17		A0A2K5P5T2		A0A4W2CY96
A0A2K5KZ45		A0A2K5NCD3		A0A2I3SPB0
A0A2K5KKL1		A0A2K5NXR7		A0A2K5MU85
A0A2K5MLR5		A0A4W2CY96		A0A2Y9IN65
A0A3Q7RKF7		A0A2I3SPB0		A0A4W2F1H9
A0A2I3SN32		A0A2K5MU85		H2QE19
A0A2I3T8J4		A0A2Y9IN65		A0A2K5MKU6
H2R6F7		A0A4W2F1H9		A0A2K5MC43
A0A2I3S1J5		H2QE19		L5M8Y1
L5LR28		A0A2K5MKU6		A0A2K5MTV8
A0A3Q7TKC2		A0A2K5MC43		A0A2K5L1F0
A0A2Y9KQT7		L5M8Y1		A0A2K5KKM8
A0A2Y9JPC4		A0A2K5MTV8		A0A2K5LCA3
A0A4W2CXK1		A0A2K5L1F0		A0A2I2U9J4
A0A2I3SNW1		A0A2K5KKM8		A0A2I2UTP3
H2QPH6		A0A2K5LCA3		A0A2U3YTF2
L5LVZ3		A0A2I2U9J4		A0A2Y9I608
A0A2K5N4N2		A0A2I2UTP3		A0A2Y9I6X6
A0A2K5NGG3		A0A2U3YTF2		A0A5F8H8E4
A0A2K5MGU2		A0A2Y9I608		A0A2Y9T8F9
A0A2Y9JXZ6		A0A2Y9I6X6		A0A5F8GR61
H2NX99		A0A5F8H8E4		A0A455BAU8
A0A4W2BYS0		A0A2Y9T8F9		A0A455BBC9
A0A2J8MRP9		A0A5F8GR61		F6WT52
A0A2Y9JUL4		A0A455BAU8		A0A2Y9TG76
A0A2Y9JGB5		A0A455BBC9		H2QCV1
A0A2Y9KSG5		F6WT52		A0A2K5NV40
H2PBH3		A0A2Y9TG76		A0A2K5NV80
A0A2K5L560		H2QCV1		A0A2K5L1B9
A0A2K5NTE1		A0A2K5NV40		A0A2Y9H0M4
A0A3Q7UBW7		A0A2K5NV80		A0A2Y9H3D4
A0A3Q7SNB9		A0A2K5L1B9		A0A2Y9GZR0
A0A3Q7R0Y7		A0A2Y9H0M4		A0A455BF76
A0A4W2ENF6		A0A2Y9H3D4		A0A2Y9EV88
A0A2K5MR08		A0A2Y9GZR0		A0A455BKG3
A0A2K5P5T2		A0A455BF76		A0A455AGU8
A0A2K5NCD3		A0A2Y9EV88		A0A455BR45
A0A2K5NXR7		A0A455BKG3		A0A2K5DYK5
A0A4W2CY96		A0A455AGU8		A0A2K5ME42
A0A2I3SPB0		A0A455BR45		A0A2K5MC90
A0A2K5MU85		A0A2K5DYK5		A0A2K5LTB0
A0A2Y9IN65		A0A2K5ME42		A0A2U3X826
A0A4W2F1H9		A0A2K5MC90		M3W5X5
H2QE19		A0A2K5LTB0		A0A337SGA3
A0A2K5MKU6		A0A2U3X826		M3X3X8
A0A2K5MC43		M3W5X5		A0A2Y9HGS2
L5M8Y1		A0A337SGA3		A0A096ND57
A0A2K5MTV8		M3X3X8		A0A2K5CLF9
A0A2K5L1F0		A0A2Y9HGS2		A0A2I3MH64
A0A2K5KKM8		A0A096ND57		A0A2I3M7R1
A0A2K5LCA3		A0A2K5CLF9		A0A5N4EJ15
A0A2I2U9J4		A0A2I3MH64		A0A2K5M6B0
A0A2I2UTP3		A0A2I3M7R1		A0A2K5LT95
A0A2U3YTF2		A0A5N4EJ15		A0A2K5L570
A0A2Y9I608		A0A2K5M6B0		A0A2I3LCB1
A0A2Y9I6X6		A0A2K5LT95		A0A2I3LY70
A0A5F8H8E4		A0A2K5L570		A0A096NQ33
A0A2Y9T8F9		A0A2I3LCB1		A0A2I3LXM4
A0A5F8GR61		A0A2I3LY70		A0A2K5DAE5
A0A455BAU8		A0A096NQ33		A0A2K5EBF0
A0A455BBC9		A0A2I3LXM4		A0A096NDI2
F6WT52		A0A2K5DAE5		A0A2K5L870
A0A2Y9TG76		A0A2K5EBF0		A0A2K5N4K5
H2QCV1		A0A096NDI2		A0A2K5L878
A0A2K5NV40		A0A2K5L870		A0A337SRG6
A0A2K5NV80		A0A2K5N4K5		M3XFP1
A0A2K5L1B9		A0A2K5L878		A0A337SD59
A0A2Y9H0M4		A0A337SRG6		A0A337S424
A0A2Y9H3D4		M3XFP1		A0A2Y9HHN0
A0A2Y9GZR0		A0A337SD59		A0A2Y9H7Z0
A0A455BF76		A0A337S424		A0A2Y9FEQ2
A0A2Y9EV88		A0A2Y9HHN0		A0A2K5NUZ8
A0A455BKG3		A0A2Y9H7Z0		A0A2K5LBD0
A0A455AGU8		A0A2Y9FEQ2		A0A337SXL0
A0A455BR45		A0A2K5NUZ8		A0A337S9Z4
A0A2K5DYK5		A0A2K5LBD0		A0A2Y9IA86
A0A2K5ME42		A0A337SXL0		A0A2Y9HKM3
A0A2K5MC90		A0A337S9Z4		A0A2Y9S4T3
A0A2K5LTB0		A0A2Y9IA86		A0A455BNM7
A0A2U3X826		A0A2Y9HKM3		A0A2K5MWJ4
M3W5X5		A0A2Y9S4T3		A0A2I2UES4
A0A337SGA3		A0A455BNM7		A0A5F5XJW6
M3X3X8		A0A2K5MWJ4		A0A2I2V293
A0A2Y9HGS2		A0A2I2UES4		F7C211
A0A096ND57		A0A5F5XJW6		A0A5F8GP28
A0A2K5CLF9		A0A2I2V293		A0A5F8HG27
A0A2I3MH64		F7C211		F7C962
A0A2I3M7R1		A0A5F8GP28		A0A5N4CM46
A0A5N4EJ15		A0A5F8HG27		L5LNH1
A0A2K5M6B0		F7C962		L5M376
A0A2K5LT95		A0A5N4CM46		A0A2K5MEN9
A0A2K5L570		L5LNH1		A0A2I2UW08
A0A2I3LCB1		L5M376		M3VZI2
A0A2I3LY70		A0A2K5MEN9		A0A2U3XAB2
A0A096NQ33		A0A2I2UW08		A0A2U3XZR5
A0A2I3LXM4		M3VZI2		A0A2Y9G880
A0A2K5DAE5		A0A2U3XAB2		A0A5F8HA74
A0A2K5EBF0		A0A2U3XZR5		A0A5F8GYY5
A0A096NDI2		A0A2Y9G880		A0A2Y9TK79
A0A2K5L870		A0A5F8HA74		F6YBY8
A0A2K5N4K5		A0A5F8GYY5		A0A455AN62
A0A2K5L878		A0A2Y9TK79		A0A5F8GRK3
A0A337SRG6		F6YBY8		A0A2Y9FPL2
M3XFP1		A0A455AN62		A0A2Y9TDS3
A0A337SD59		A0A5F8GRK3		A0A455AZW7
A0A337S424		A0A2Y9FPL2		A0A096N7B7
A0A2Y9HHN0		A0A2Y9TDS3		A0A2I3M8C7
A0A2Y9H7Z0		A0A455AZW7		H2QMM8
A0A2Y9FEQ2		A0A096N7B7		A0A2I3TJB1
A0A2K5NUZ8		A0A2I3M8C7		A0A2J8QXG8
A0A2K5LBD0		H2QMM8		H2QMY7
A0A337SXL0		A0A2I3TJB1		A0A2I3SZX9
A0A337S9Z4		A0A2J8QXG8		A0A2K5KUL3
A0A2Y9IA86		H2QMY7		A0A2K5NUX9
A0A2Y9HKM3		A0A2I3SZX9		M3W6L6
A0A2Y9S4T3		A0A2K5KUL3		A0A2Y9HTP5
A0A455BNM7		A0A2K5NUX9		A0A2Y9G5S5
A0A2K5MWJ4		M3W6L6		A0A2Y9HGA7
A0A2I2UES4		A0A2Y9HTP5		A0A455B2W6
A0A5F5XJW6		A0A2Y9G5S5		A0A455AWT3
A0A2I2V293		A0A2Y9HGA7		A0A096N812
F7C211		A0A455B2W6		A0A2K5MME4
A0A5F8GP28		A0A455AWT3		A0A2K5KJA1
A0A5F8HG27		A0A096N812		A0A2Y9FGN9
F7C962		A0A2K5MME4		A0A2Y9FNE6
A0A5N4CM46		A0A2K5KJA1		A0A2I3MGQ4
L5LNH1		A0A2Y9FGN9		F1MII5
L5M376		A0A2Y9FNE6		F1N3R6
A0A2K5MEN9		A0A2I3MGQ4		A0A3Q1ME99
A0A2I2UW08		F1MII5		W5PEP9
M3VZI2		F1N3R6		W5PDB2
A0A2U3XAB2		A0A3Q1ME99		W5PGI4
A0A2U3XZR5		W5PEP9		A0A3Q7UAL6
A0A2Y9G880		W5PDB2		A0A3Q7SRZ2
A0A5F8HA74		W5PGI4		A0A3Q7TTR5
A0A5F8GYY5		A0A3Q7UAL6		A0A2Y9ICT6
A0A2Y9TK79		A0A3Q7SRZ2		A0A4W2C1M0
F6YBY8		A0A3Q7TTR5		A0A4W2DK64
A0A455AN62		A0A2Y9ICT6		A0A2I3SXL1
A0A5F8GRK3		A0A4W2C1M0		H2QX37
A0A2Y9FPL2		A0A4W2DK64		A0A3Q7RTG9
A0A2Y9TDS3		A0A2I3SXL1		A0A3Q7T5W3
A0A455AZW7		H2QX37		A0A4W2CFI0
A0A096N7B7		A0A3Q7RTG9		A0A4W2E5J9
A0A2I3M8C7		A0A3Q7T5W3		A0A2I3TG98
H2QMM8		A0A4W2CFI0		H2QMZ3
A0A2I3TJB1		A0A4W2E5J9		A0A2I3RN53
A0A2J8QXG8		A0A2I3TG98		A0A2Y9J4I3
H2QMY7		H2QMZ3		A0A2Y9JAP8
A0A2I3SZX9		A0A2I3RN53		A0A4W2CA87
A0A2K5KUL3		A0A2Y9J4I3		A0A2I3SN01
A0A2K5NUX9		A0A2Y9JAP8		A0A3Q7R5Q5
M3W6L6		A0A4W2CA87		A0A3Q7UF19
A0A2Y9HTP5		A0A2I3SN01		A0A2Y9KLP4
A0A2Y9G5S5		A0A3Q7R5Q5		A0A2Y9KGF8
A0A2Y9HGA7		A0A3Q7UF19		H2PH24
A0A455B2W6		A0A2Y9KLP4		A0A2I3RFV3
A0A455AWT3		A0A2Y9KGF8		A0A5N4D1C5
A0A096N812		H2PH24		A0A3Q7S6F0
A0A2K5MME4		A0A2I3RFV3		W5QF15
A0A2K5KJA1		A0A5N4D1C5		A0A3Q7TSN8
A0A2Y9FGN9		A0A3Q7S6F0		A0A2Y9J985
A0A2Y9FNE6		W5QF15		A0A2I3RMA9
A0A2I3MGQ4		A0A3Q7TSN8		A0A5N4DCH3
F1MII5		A0A2Y9J985		A0A3Q7T6A6
F1N3R6		A0A2I3RMA9		A0A3Q7RJ33
A0A3Q1ME99		A0A5N4DCH3		H0XBR1
W5PEP9		A0A3Q7T6A6		A0A3Q7SUC0
W5PDB2		A0A3Q7RJ33		H0WQ92
W5PGI4		H0XBR1		A0A3Q7S5J8
A0A3Q7UAL6		A0A3Q7SUC0		A0A2Y9JLU8
A0A3Q7SRZ2		H0WQ92		A0A4W2ENE3
A0A3Q7TTR5		A0A3Q7S5J8		A0A4W2DKW0
A0A2Y9ICT6		A0A2Y9JLU8		A0A4W2D756
A0A4W2C1M0		A0A4W2ENE3		A0A2I3SKN7
A0A4W2DK64		A0A4W2DKW0		A0A2I3T3D1
A0A2I3SXL1		A0A4W2D756		A0A2I3SXJ2
H2QX37		A0A2I3SKN7		A0A2I3SA76
A0A3Q7RTG9		A0A2I3T3D1		A0A2I3SHV9
A0A3Q7T5W3		A0A2I3SXJ2		H2Q0A5
A0A4W2CFI0		A0A2I3SA76		H2PJU4
A0A4W2E5J9		A0A2I3SHV9		A0A5N4CPX1
A0A2I3TG98		H2Q0A5		L5LLV1
H2QMZ3		H2PJU4		H0WYZ3
A0A2I3RN53		A0A5N4CPX1		A0A2Y9K9P5
A0A2Y9J4I3		L5LLV1		A0A2Y9JJH3
A0A2Y9JAP8		H0WYZ3		H2RHI1
A0A4W2CA87		A0A2Y9K9P5		A0A2I3RZH3
A0A2I3SN01		A0A2Y9JJH3		A0A2Y9K0Y6
A0A3Q7R5Q5		H2RHI1		A0A2Y9JK38
A0A3Q7UF19		A0A2I3RZH3		A0A2Y9JZZ0
A0A2Y9KLP4		A0A2Y9K0Y6		A0A2Y9K178
A0A2Y9KGF8		A0A2Y9JK38		A0A2Y9LBJ7
H2PH24		A0A2Y9JZZ0		A0A0A0MXS4
A0A2I3RFV3		A0A2Y9K178		A0A4W2E0I4
A0A5N4D1C5		A0A2Y9LBJ7		A0A4W2BNB5
A0A3Q7S6F0		A0A0A0MXS4		H2RC21
W5QF15		A0A4W2E0I4		A0A2J8MRU2
A0A3Q7TSN8		A0A4W2BNB5		A0A2I3TVJ3
A0A2Y9J985		H2RC21		A0A2I3SGW4
A0A2I3RMA9		A0A2J8MRU2		A0A3Q7TVM1
A0A5N4DCH3		A0A2I3TVJ3		A0A3Q7SDP9
A0A3Q7T6A6		A0A2I3SGW4		A0A3Q7T326
A0A3Q7RJ33		A0A3Q7TVM1		A0A2Y9IWK0
H0XBR1		A0A3Q7SDP9		A0A2Y9KVZ6
A0A3Q7SUC0		A0A3Q7T326		A0A2Y9IH54
H0WQ92		A0A2Y9IWK0		A0A2Y9KBX0
A0A3Q7S5J8		A0A2Y9KVZ6		H2PM35
A0A2Y9JLU8		A0A2Y9IH54		A0A2I3TDE7
A0A4W2ENE3		A0A2Y9KBX0		A0A5N4CGI3
A0A4W2DKW0		H2PM35		A0A2K5M468
A0A4W2D756		A0A2I3TDE7		A0A2K5KLP5
A0A2I3SKN7		A0A5N4CGI3		A0A2K5P5Z1
A0A2I3T3D1		A0A2K5M468		A0A2K5LH75
A0A2I3SXJ2		A0A2K5KLP5		M3WZ89
A0A2I3SA76		A0A2K5P5Z1		A0A2U3YNG1
A0A2I3SHV9		A0A2K5LH75		M3WI08
H2Q0A5		M3WZ89		A0A337SQE0
H2PJU4		A0A2U3YNG1		A0A455B921
A0A5N4CPX1		M3WI08		A0A455C0E8
L5LLV1		A0A337SQE0		F7FCZ2
H0WYZ3		A0A455B921		A0A2Y9TH39
A0A2Y9K9P5		A0A455C0E8		A0A2Y9FQ05
A0A2Y9JJH3		F7FCZ2		A0A2Y9FRJ2
H2RHI1		A0A2Y9TH39		F7CWR4
A0A2I3RZH3		A0A2Y9FQ05		A0A2I3TJ87
A0A2Y9K0Y6		A0A2Y9FRJ2		L5M7Y3
A0A2Y9JK38		F7CWR4		L5M4C3
A0A2Y9JZZ0		A0A2I3TJ87		A0A2K5P5U1
A0A2Y9K178		L5M7Y3		A0A2U3XQ51
A0A2Y9LBJ7		L5M4C3		A0A2Y9GQY5
A0A0A0MXS4		A0A2K5P5U1		A0A2Y9HZU6
A0A4W2E0I4		A0A2U3XQ51		A0A2Y9G2Z3
A0A4W2BNB5		A0A2Y9GQY5		A0A4W2DRQ9
H2RC21		A0A2Y9HZU6		L5LEU4
A0A2J8MRU2		A0A2Y9G2Z3		L5LYF8
A0A2I3TVJ3		A0A4W2DRQ9		A0A2K5LTN5
A0A2I3SGW4		L5LEU4		A0A2K5LTP1
A0A3Q7TVM1		L5LYF8		A0A2Y9HQS7
A0A3Q7SDP9		A0A2K5LTN5		A0A2Y9GJJ1
A0A3Q7T326		A0A2K5LTP1		A0A2Y9G3J4
A0A2Y9IWK0		A0A2Y9HQS7		A0A2Y9FNX5
A0A2Y9KVZ6		A0A2Y9GJJ1		A0A2Y9EGC9
A0A2Y9IH54		A0A2Y9G3J4		A0A2Y9SHQ2
A0A2Y9KBX0		A0A2Y9FNX5		F7DZ20
H2PM35		A0A2Y9EGC9		A0A5F8GYP0
A0A2I3TDE7		A0A2Y9SHQ2		A0A2I3RT25
A0A5N4CGI3		F7DZ20		A0A5N4DZA9
A0A2K5M468		A0A5F8GYP0		L5M0A4
A0A2K5KLP5		A0A2I3RT25		A0A5F5XRU1
A0A2K5P5Z1		A0A5N4DZA9		A0A337S4G8
A0A2K5LH75		L5M0A4		A0A337S7G1
M3WZ89		A0A5F5XRU1		A0A2I2USV9
A0A2U3YNG1		A0A337S4G8		A0A2U3YIW3
M3WI08		A0A337S7G1		A0A337S1T7
A0A337SQE0		A0A2I2USV9		A0A2Y9HVS1
A0A455B921		A0A2U3YIW3		A0A2Y9IB12
A0A455C0E8		A0A337S1T7		A0A2Y9G3E8
F7FCZ2		A0A2Y9HVS1		A0A2Y9I0C6
A0A2Y9TH39		A0A2Y9IB12		F6V9S3
A0A2Y9FQ05		A0A2Y9G3E8		F6ZSZ9
A0A2Y9FRJ2		A0A2Y9I0C6		A0A455B0X5
F7CWR4		F6V9S3		A0A2I3T367
A0A2I3TJ87		F6ZSZ9		L5LPD6
L5M7Y3		A0A455B0X5		M3VXG3
L5M4C3		A0A2I3T367		A0A455AR66
A0A2K5P5U1		L5LPD6		A0A455BT75
A0A2U3XQ51		M3VXG3		A0A2Y9S0D3
A0A2Y9GQY5		A0A455AR66		A0A455BNM2
A0A2Y9HZU6		A0A455BT75		A0A4W2D952
A0A2Y9G2Z3		A0A2Y9S0D3		A0A4W2DAY4
A0A4W2DRQ9		A0A455BNM2		A0A2K5MCA0
L5LEU4		A0A4W2D952		A0A2I3SW69
L5LYF8		A0A4W2DAY4		A0A5N4DW08
A0A2K5LTN5		A0A2K5MCA0		A0A5N4DBG8
A0A2K5LTP1		A0A2I3SW69		A0A2K5N530
A0A2Y9HQS7		A0A5N4DW08		A0A2K5NXE6
A0A2Y9GJJ1		A0A5N4DBG8		A0A2K5MS32
A0A2Y9G3J4		A0A2K5N530		A0A2K5KZ35
A0A2Y9FNX5		A0A2K5NXE6		A0A2K5KUK0
A0A2Y9EGC9		A0A2K5MS32		A0A337S8Z7
A0A2Y9SHQ2		A0A2K5KZ35		M3WH99
F7DZ20		A0A2K5KUK0		A0A5K1UFZ3
A0A5F8GYP0		A0A337S8Z7		A0A2Y9THB0
A0A2I3RT25		M3WH99		A0A2Y9SRH3
A0A5N4DZA9		A0A5K1UFZ3		A0A3Q7RW79
L5M0A4		A0A2Y9THB0		A0A2Y9JYH9
A0A5F5XRU1		A0A2Y9SRH3		H2NYX2
A0A337S4G8		A0A3Q7RW79		A0A2I3SW06
A0A337S7G1		A0A2Y9JYH9		H2Q7C8
A0A2I2USV9		H2NYX2		A0A4W2EAC2
A0A2U3YIW3		A0A2I3SW06		A0A2J8QQJ8
A0A337S1T7		H2Q7C8		A0A2K5MEL6
A0A2Y9HVS1		A0A4W2EAC2		A0A2K5LTP3
A0A2Y9IB12		A0A2J8QQJ8		A0A5F5XFN8
A0A2Y9G3E8		A0A2K5MEL6		A0A2I3TMI9
A0A2Y9I0C6		A0A2K5LTP3		H2R210
F6V9S3		A0A5F5XFN8		A0A2I3RUM6
F6ZSZ9		A0A2I3TMI9		H2QF61
A0A455B0X5		H2R210		A0A5N4CAX9
A0A2I3T367		A0A2I3RUM6		A0A5N4CKI5
L5LPD6		H2QF61		A0A337S8F4
M3VXG3		A0A5N4CAX9		A0A2Y9I675
A0A455AR66		A0A5N4CKI5		A0A4W2DKN2
A0A455BT75		A0A337S8F4		H2Q675
A0A2Y9S0D3		A0A2Y9I675		A0A2I3RUG3
A0A455BNM2		A0A4W2DKN2		A0A2I3TWE1
A0A4W2D952		H2Q675		A0A5N4DZP9
A0A4W2DAY4		A0A2I3RUG3		A0A5N4D1H4
A0A2K5MCA0		A0A2I3TWE1		A0A5N4EJF3
A0A2I3SW69		A0A5N4DZP9		L5M8R6
A0A5N4DW08		A0A5N4D1H4		L5LS95
A0A5N4DBG8		A0A5N4EJF3		A0A2K5L771
A0A2K5N530		L5M8R6		A0A2K5M679
A0A2K5NXE6		L5LS95		A0A2K5L4E5
A0A2K5MS32		A0A2K5L771		A0A337RXB5
A0A2K5KZ35		A0A2K5M679		A0A2Y9I6V3
A0A2K5KUK0		A0A2K5L4E5		H0X7J8
A0A337S8Z7		A0A337RXB5		A0A3Q7RKR3
M3WH99		A0A2Y9I6V3		A0A2Y9LD18
A0A5K1UFZ3		H0X7J8		A0A2Y9J3L9
A0A2Y9THB0		A0A3Q7RKR3		A0A2Y9L6I8
A0A2Y9SRH3		A0A2Y9LD18		H2P9Z1
A0A3Q7RW79		A0A2Y9J3L9		H2PH25
A0A2Y9JYH9		A0A2Y9L6I8		H2R9D1
H2NYX2		H2P9Z1		A0A5N4DCH0
A0A2I3SW06		H2PH25		L5M458
H2Q7C8		H2R9D1		A0A2K5P4Y6
A0A4W2EAC2		A0A5N4DCH0		A0A2J8L613
A0A2J8QQJ8		L5M458		A0A2K5KUN0
A0A2K5MEL6		A0A2K5P4Y6		A0A337S209
A0A2K5LTP3		A0A2J8L613		A0A2I2UV62
A0A5F5XFN8		A0A2K5KUN0		M3WLP2
A0A2I3TMI9		A0A337S209		A0A2Y9IDN3
H2R210		A0A2I2UV62		A0A2Y9IGT8
A0A2I3RUM6		M3WLP2		H2PYU7
H2QF61		A0A2Y9IDN3		A0A2K5MC82
A0A5N4CAX9		A0A2Y9IGT8		M3VZL0
A0A5N4CKI5		H2PYU7		A0A4W2CV29
A0A337S8F4		A0A2K5MC82		H2QPH4
A0A2Y9I675		M3VZL0		A0A2I3T219
A0A4W2DKN2		A0A4W2CV29		L5M955
H2Q675		H2QPH4		L5LS56
A0A2I3RUG3		A0A2I3T219		L5LEG1
A0A2I3TWE1		L5M955		A0A2K5NCA1
A0A5N4DZP9		L5LS56		A0A2K5MZS6
A0A5N4D1H4		L5LEG1		A0A2K5L548
A0A5N4EJF3		A0A2K5NCA1		A0A2U3XBG8
L5M8R6		A0A2K5MZS6		A0A2I2UHA0
L5LS95		A0A2K5L548		A0A3Q7RDV8
A0A2K5L771		A0A2U3XBG8		H0WJP9
A0A2K5M679		A0A2I2UHA0		A0A2Y9L682
A0A2K5L4E5		A0A3Q7RDV8		A0A2I3TBK4
A0A337RXB5		H0WJP9		A0A5N4DBM1
A0A2Y9I6V3		A0A2Y9L682		A0A2K5KZ49
H0X7J8		A0A2I3TBK4		A0A2K5NVA6
A0A3Q7RKR3		A0A5N4DBM1		A0A2K5NTD6
A0A2Y9LD18		A0A2K5KZ49		A0A2I3SJ27
A0A2Y9J3L9		A0A2K5NVA6		A0A2I3TDX1
A0A2Y9L6I8		A0A2K5NTD6		A0A2K5MGF3
H2P9Z1		A0A2I3SJ27		A0A4W2D3C2
H2PH25		A0A2I3TDX1		A0A4W2EQY3
H2R9D1		A0A2K5MGF3		H2R096
A0A5N4DCH0		A0A4W2D3C2		A0A2I3T5Z5
L5M458		A0A4W2EQY3		L5LU14
A0A2K5P4Y6		H2R096		A0A2K5MMH0
A0A2J8L613		A0A2I3T5Z5		A0A2K5MI06
A0A2K5KUN0		L5LU14		A0A2U3YNG7
A0A337S209		A0A2K5MMH0		M3WAS3
A0A2I2UV62		A0A2K5MI06		A0A2I3SYA3
M3WLP2		A0A2U3YNG7		A0A2I3SQQ9
A0A2Y9IDN3		M3WAS3		L5LS50
A0A2Y9IGT8		A0A2I3SYA3		A0A2K5M967
H2PYU7		A0A2I3SQQ9		A0A2K5MMD8
A0A2K5MC82		L5LS50		A0A5F5XE14
M3VZL0		A0A2K5M967		A0A2Y9GS33
A0A4W2CV29		A0A2K5MMD8		A0A2Y9IB08
H2QPH4		A0A5F5XE14		A0A4W2CFL9
A0A2I3T219		A0A2Y9GS33		A0A4W2DWZ2
L5M955		A0A2Y9IB08		A0A2I3SWC5
L5LS56		A0A4W2CFL9		A0A2I3TFU4
L5LEG1		A0A4W2DWZ2		H2RFJ6
A0A2K5NCA1		A0A2I3SWC5		A0A2I3RBC2
A0A2K5MZS6		A0A2I3TFU4		A0A5N4C7M4
A0A2K5L548		H2RFJ6		L5MH45
A0A2U3XBG8		A0A2I3RBC2		A0A2K5MDM8
A0A2I2UHA0		A0A5N4C7M4		A0A2K5M487
A0A3Q7RDV8		L5MH45		A0A2K5L2R8
H0WJP9		A0A2K5MDM8		A0A2U3YV07
A0A2Y9L682		A0A2K5M487		A0A2U3XQS1
A0A2I3TBK4		A0A2K5L2R8		A0A2K5KUN4
A0A5N4DBM1		A0A2U3YV07		M3WAV8
A0A2K5KZ49		A0A2U3XQS1		A0A2Y9I1T7
A0A2K5NVA6		A0A2K5KUN4		A0A2Y9G2T2
A0A2K5NTD6		M3WAV8		A0A2K5MZT1
A0A2I3SJ27		A0A2Y9I1T7		A0A2K5P4X6
A0A2I3TDX1		A0A2Y9G2T2		A0A2K5N055
A0A2K5MGF3		A0A2K5MZT1		A0A2K5LIF5
A0A4W2D3C2		A0A2K5P4X6		A0A2K5N7M7
A0A4W2EQY3		A0A2K5N055		M3WPQ6
H2R096		A0A2K5LIF5		A0A2K5L507
A0A2I3T5Z5		A0A2K5N7M7		A0A2I2UTQ4
L5LU14		M3WPQ6		A0A337S075
A0A2K5MMH0		A0A2K5L507		A0A455AFJ2
A0A2K5MI06		A0A2I2UTQ4		F7EY52
A0A2U3YNG7		A0A337S075		F7FCP4
M3WAS3		A0A455AFJ2		A0A4W2BT12
A0A2I3SYA3		F7EY52		A0A2I3RLQ2
A0A2I3SQQ9		F7FCP4		H2QJH8
L5LS50		A0A4W2BT12		A0A5N4DZX1
A0A2K5M967		A0A2I3RLQ2		A0A2K5MGV1
A0A2K5MMD8		H2QJH8		A0A2U3XZD5
A0A5F5XE14		A0A5N4DZX1		A0A2I2UXP2
A0A2Y9GS33		A0A2K5MGV1		A0A337SET3
A0A2Y9IB08		A0A2U3XZD5		A0A337SDG1
A0A4W2CFL9		A0A2I2UXP2		A0A2Y9SM37
A0A4W2DWZ2		A0A337SET3		H2QTM7
A0A2I3SWC5		A0A337SDG1		A0A2I3TNW7
A0A2I3TFU4		A0A2Y9SM37		L5LGK0
H2RFJ6		H2QTM7		L5M4C7
A0A2I3RBC2		A0A2I3TNW7		M3WCU0
A0A5N4C7M4		L5LGK0		A0A2Y9F099
L5MH45		L5M4C7		A0A2Y9FR04
A0A2K5MDM8		M3WCU0		A0A2I3S3S0
A0A2K5M487		A0A2Y9F099		H2QNE9
A0A2K5L2R8		A0A2Y9FR04		A0A2I3RF60
A0A2U3YV07		A0A2I3S3S0		A0A2K5MUF0
A0A2U3XQS1		H2QNE9		A0A2U3XQ09
A0A2K5KUN4		A0A2I3RF60		M3W9H8
M3WAV8		A0A2K5MUF0		A0A5F5Y417
A0A2Y9I1T7		A0A2U3XQ09		A0A5F5XR30
A0A2Y9G2T2		M3W9H8		A0A2Y9FHG0
A0A2K5MZT1		A0A5F5Y417		A0A5N4DVQ7
A0A2K5P4X6		A0A5F5XR30		A0A5N4DUI7
A0A2K5N055		A0A2Y9FHG0		M3WAA3
A0A2K5LIF5		A0A5N4DVQ7		A0A2Y9GGU5
A0A2K5N7M7		A0A5N4DUI7		A0A2Y9G6J1
M3WPQ6		M3WAA3		A0A2Y9GEX9
A0A2K5L507		A0A2Y9GGU5		A0A5N4E4G3
A0A2I2UTQ4		A0A2Y9G6J1		A0A2K5MEM6
A0A337S075		A0A2Y9GEX9		A0A2K5MKF6
A0A455AFJ2		A0A5N4E4G3		A0A2K5M484
F7EY52		A0A2K5MEM6		M3WLM1
F7FCP4		A0A2K5MKF6		H2PJ45
A0A4W2BT12		A0A2K5M484		A0A2K5MS43
A0A2I3RLQ2		M3WLM1		A0A2K5NXS9
H2QJH8		H2PJ45		A0A2I3RHW0
A0A5N4DZX1		A0A2K5MS43		A0A2I3RPE9
A0A2K5MGV1		A0A2K5NXS9		A0A2K5MS38
A0A2U3XZD5		A0A2I3RHW0		A0A2K5LUL1
A0A2I2UXP2		A0A2I3RPE9		A0A2K5LCB8
A0A337SET3		A0A2K5MS38		A0A2K5NT14
A0A337SDG1		A0A2K5LUL1		A0A337RW69
A0A2Y9SM37		A0A2K5LCB8		A0A2U3X6I2
H2QTM7		A0A2K5NT14		A0A2Y9JV14
A0A2I3TNW7		A0A337RW69		H2NU95
L5LGK0		A0A2U3X6I2		A0A2I3S8V9
L5M4C7		A0A2Y9JV14		A0A2U3YD79
M3WCU0		H2NU95		A0A2Y9FEW7
A0A2Y9F099		A0A2I3S8V9		A0A2Y9SCQ9
A0A2Y9FR04		A0A2U3YD79		A0A2Y9SIN9
A0A2I3S3S0		A0A2Y9FEW7		G3VVF0
H2QNE9		A0A2Y9SCQ9		G3WT67
A0A2I3RF60		A0A2Y9SIN9		G3VZ74
A0A2K5MUF0		G3VVF0		A0A340WC22
A0A2U3XQ09		G3WT67		A0A340Y847
M3W9H8		G3VZ74		A0A340Y3U8
A0A5F5Y417		A0A340WC22		A0A2R9AXW1
A0A5F5XR30		A0A340Y847		A0A2R9C661
A0A2Y9FHG0		A0A340Y3U8		A0A2R9C656
A0A5N4DVQ7		A0A2R9AXW1		A0A6J3QU77
A0A5N4DUI7		A0A2R9C661		A0A2U4B261
M3WAA3		A0A2R9C656		A0A6J3QQ30
A0A2Y9GGU5		A0A6J3QU77		A0A2U4AEB7
A0A2Y9G6J1		A0A2U4B261		A0A484GN21
A0A2Y9GEX9		A0A6J3QQ30		A0A2Y9DM78
A0A5N4E4G3		A0A2U4AEB7		A0A2Y9DKV0
A0A2K5MEM6		A0A484GN21		B4JGW5
A0A2K5MKF6		A0A2Y9DM78		A0A0L0BV53
A0A2K5M484		A0A2Y9DKV0		B4MTK0
M3WLM1		B4JGW5		H9J2R5
H2PJ45		A0A0L0BV53		B4HWI5
A0A2K5MS43		B4MTK0		H9J2B7
A0A2K5NXS9		H9J2R5		H9IXU6
A0A2I3RHW0		B4HWI5		B4I2X7
A0A2I3RPE9		H9J2B7		B4JUT6
A0A2K5MS38		H9IXU6		B4HYH1
A0A2K5LUL1		B4I2X7		A0A0V1PBN4
A0A2K5LCB8		B4JUT6		A0A6H5ICX2
A0A2K5NT14		B4HYH1		A0A158NFF8
A0A337RW69		A0A0V1PBN4		A0A158NDK4
A0A2U3X6I2		A0A6H5ICX2		A0A0V0TH33
A0A2Y9JV14		A0A158NFF8		A0A158P3J9
H2NU95		A0A158NDK4		E2B4Y3
A0A2I3S8V9		A0A0V0TH33		A0A0V0U7F9
A0A2U3YD79		A0A158P3J9		A0A158NVL2
A0A2Y9FEW7		E2B4Y3		A0A0V0TVX3
A0A2Y9SCQ9		A0A0V0U7F9		A0A158P2N7
A0A2Y9SIN9		A0A158NVL2		B4MTH9
G3VVF0		A0A0V0TVX3		H9IVA3
G3WT67		A0A158P2N7		H9ISC5
G3VZ74		B4MTH9		G0MI56
A0A340WC22		H9IVA3		A0A0V0U2C7
A0A340Y847		H9ISC5		H9IU40
A0A340Y3U8		G0MI56		F0Z710
A0A2R9AXW1		A0A0V0U2C7		G0M7V4
A0A2R9C661		H9IU40		A0A0Q9WW41
A0A2R9C656		F0Z710		A0A158NHQ3
A0A6J3QU77		G0M7V4		G0MSL4
A0A2U4B261		A0A0Q9WW41		A0A0V0TQZ0
A0A6J3QQ30		A0A158NHQ3		B4N7B7
A0A2U4AEB7		G0MSL4		A0A0V1P8G2
A0A484GN21		A0A0V0TQZ0		B4NLR3
A0A2Y9DM78		B4N7B7		G0NE58
A0A2Y9DKV0		A0A0V1P8G2		B4MPB5
B4JGW5		B4NLR3		A0A0V0TUN5
A0A0L0BV53		G0NE58		G0NE97
B4MTK0		B4MPB5		G0M8T0
H9J2R5		A0A0V0TUN5		G0NX89
B4HWI5		G0NE97		B4NHM6
H9J2B7		G0M8T0		H9JPT0
H9IXU6		G0NX89		G0NN30
B4I2X7		B4NHM6		G0NAH2
A0A0Q9WTA4		H9JPT0		A0A158NNN0
B4JUT6		G0NN30		A0A0L0C3J5
B4HYH1		G0NAH2		B4IIX6
A0A0V1PBN4		A0A158NNN0		A0A310S6X0
A0A6H5ICX2		A0A0L0C3J5		H9JKN9
A0A158NFF8		B4IIX6		B4MTI4
A0A158NDK4		A0A310S6X0		B4MKJ8
A0A0V0TH33		H9JKN9		A0A0V1P7U5
A0A158P3J9		B4MTI4		H9ITK7
E2B4Y3		B4MKJ8		A0A6H5H035
A0A0V0U7F9		A0A0V1P7U5		E2A9X2
A0A158NVL2		H9ITK7		A0A158NVS0
A0A0V0TVX3		A0A6H5H035		B4MMZ4
A0A158P2N7		E2A9X2		H9JMW6
B4MTH9		A0A158NVS0		A0A158P3E8
H9IVA3		B4MMZ4		H9IZB2
H9ISC5		H9JMW6		A0A0L0CAG1
G0MI56		A0A158P3E8		A0A158NGH6
A0A0V0U2C7		H9IZB2		B4NB61
H9IU40		A0A0L0CAG1		A0A310S8A8
F0Z710		A0A158NGH6		A0A0V1P0N3
G0M7V4		B4NB61		A0A0L0C7C2
A0A0Q9WW41		A0A310S8A8		A0A158NPI1
A0A158NHQ3		A0A0V1P0N3		A0A158NM65
G0MSL4		A0A0L0C7C2		G0NNA1
A0A0V0TQZ0		A0A158NPI1		G0NN34
B4N7B7		A0A158NM65		H9ISX6
A0A0V1P8G2		G0NNA1		A0A0V0TFT4
B4NLR3		G0NN34		G0MXY6
G0NE58		H9ISX6		A0A158NW15
B4MPB5		F1A3H6		A0A158NG90
A0A0V0TUN5		A0A0V0TFT4		A0A158NUN4
G0NE97		G0MXY6		G0P7K4
G0M8T0		A0A158NW15		A0A310SA37
G0NX89		A0A158NG90		E2BIV7
B4NHM6		A0A158NUN4		B3MNM5
H9JPT0		G0P7K4		A0A5F4BQY4
G0NN30		A0A310SA37		G1L3D7
G0NAH2		F0ZYM8		G3RE07
A0A158NNN0		E2BIV7		A0A2K5W4F3
A0A0L0C3J5		B3MNM5		G3S797
B4IIX6		A0A5F4BQY4		G1M7Y7
A0A310S6X0		G1L3D7		A0A2I2Z8U0
H9JKN9		G3RE07		A0A2K5TLC3
B4MTI4		A0A2K5W4F3		A0A2I2YLI6
B4MKJ8		G3S797		G3RDW6
A0A0V1P7U5		G1M7Y7		G1LTV6
H9ITK7		A0A2I2Z8U0		G1LZA7
A0A6H5H035		A0A2K5TLC3		A0A2K5VNT4
E2A9X2		A0A2I2YLI6		A0A2K5TL65
A0A158NVS0		G3RDW6		G1PT48
B4NAI9		G1LTV6		F1PYP5
B4MMZ4		G1LZA7		A0A5F4CIQ5
H9JMW6		A0A2K5VNT4		A0A5F4C1W1
A0A158P3E8		A0A2K5TL65		A0A6G1BCU9
H9IZB2		G1PT48		A0A2I2YZ17
A0A0L0CAG1		F1PYP5		A0A2K5VLG9
A0A0Q9X355		A0A5F4CIQ5		A0A2K5USG2
A0A158NGH6		A0A5F4C1W1		A0A2I2ZLP8
B4NB61		A0A6G1BCU9		A0A2K5V742
A0A310S8A8		A0A2I2YZ17		A0A2K5U305
A0A0V1P0N3		A0A2K5VLG9		A0A2K5U2X1
A0A0L0C7C2		A0A2K5USG2		A0A6G1BBE9
A0A158NPI1		A0A2I2ZLP8		G1MDZ8
A0A158NM65		A0A2K5V742		G1M988
G0NNA1		A0A2K5U305		G1MAC2
G0NN34		A0A2K5U2X1		A0A2K5TSW1
H9ISX6		A0A6G1BBE9		A0A2K5VNQ6
F1A3H6		G1MDZ8		F1PLF6
A0A0V0TFT4		G1M988		A0A2K5X9D0
G0MXY6		G1MAC2		A0A2K5WTQ0
A0A158NW15		A0A2K5TSW1		J9NSB7
A0A158NG90		A0A2K5VNQ6		A0A5F4DJV4
A0A158NUN4		F1PLF6		G1LJW7
G0P7K4		A0A2K5X9D0		G3RAQ4
A0A310SA37		A0A2K5WTQ0		A0A2I2Z332
F0ZYM8		J9NSB7		G3RD78
E2BIV7		A0A5F4DJV4		A0A2I2YZJ7
B3MNM5		G1LJW7		G1L3Z4
A0A5F4BQY4		G3RAQ4		A0A2K5VT26
G1L3D7		A0A2I2Z332		A0A2K5V7E3
G3RE07		G3RD78		G3RBC6
A0A2K5W4F3		A0A2I2YZJ7		A0A2I2ZR45
G3S797		G1L3Z4		G1L3E0
G1M7Y7		A0A2K5VT26		A0A2K5WG90
A0A2I2Z8U0		A0A2K5V7E3		F1PKV5
A0A2K5TLC3		G3RBC6		G1M3B9
A0A2I2YLI6		A0A2I2ZR45		G3QZ64
G3RDW6		G1L3E0		G1MIQ6
G1LTV6		A0A2K5WG90		A0A2I2YL36
G1LZA7		F1PKV5		G3RHZ7
A0A2K5VNT4		G1M3B9		G3SKT8
A0A2K5TL65		G3QZ64		A0A2K5UT30
G1PT48		G1MIQ6		A0A2K5VEJ1
F1PYP5		A0A2I2YL36		A0A2K5U8Q8
A0A5F4CIQ5		G3RHZ7		A0A452EH50
A0A5F4C1W1		G3SKT8		A0A2K5YGQ6
A0A6G1BCU9		A0A2K5UT30		A0A5G2R0H8
A0A2I2YZ17		A0A2K5VEJ1		A0A5G2QN46
A0A2K5VLG9		A0A2K5U8Q8		A0A6G1AWM6
A0A2K5USG2		A0A452EH50		A0A2I2ZTJ3
A0A2I2ZLP8		A0A2K5YGQ6		A0A2I2ZW29
A0A2K5V742		A0A5G2R0H8		G3RHF1
A0A2K5U305		A0A5G2QN46		A0A2I2YZH3
A0A2K5U2X1		A0A6G1AWM6		A0A2K5Z8L4
A0A6G1BBE9		A0A2I2ZTJ3		A0A341CH24
G1MDZ8		A0A2I2ZW29		A0A341AYF9
G1M988		G3RHF1		A0A2I2YF87
G1MAC2		A0A2I2YZH3		L8IMA9
A0A2K5TSW1		A0A2K5Z8L4		G1QUL1
A0A2K5VNQ6		A0A341CH24		A0A2I3GK18
F1PLF6		A0A341AYF9		A0A5F4D675
A0A2K5X9D0		A0A2I2YF87		A0A5F4D9G4
A0A2K5WTQ0		L8IMA9		A0A5F4D6G3
J9NSB7		G1QUL1		A0A5F4CB83
A0A5F4DJV4		A0A2I3GK18		G1LEV7
G1LJW7		A0A5F4D675		A0A2I2YMP0
G3RAQ4		A0A5F4D9G4		A0A2K5Y655
A0A2I2Z332		A0A5F4D6G3		A0A2I3HXM8
G3RD78		A0A5F4CB83		G1S724
A0A2I2YZJ7		G1LEV7		A0A2I3HWU2
G1L3Z4		A0A2I2YMP0		G1RQN6
A0A2K5VT26		A0A2K5Y655		F1Q4C5
A0A2K5V7E3		A0A2I3HXM8		G3QV51
G3RBC6		G1S724		G3RPD8
A0A2I2ZR45		A0A2I3HWU2		A0A2I3HZH4
G1L3E0		G1RQN6		F1PVC5
A0A2K5WG90		F1Q4C5		G3QVS9
F1PKV5		G3QV51		A0A2I2ZRE4
G1M3B9		G3RPD8		F1RFL2
G3QZ64		A0A2I3HZH4		A0A341CWC9
G1MIQ6		F1PVC5		A0A341CE65
A0A2I2YL36		G3QVS9		L8IG66
G3RHZ7		A0A2I2ZRE4		A0A5F4DL06
G3SKT8		F1RFL2		A0A5F4CS11
A0A2K5UT30		A0A341CWC9		A0A5F4BZP5
A0A2K5VEJ1		A0A341CE65		G3QCY0
A0A2K5U8Q8		L8IG66		G3RJK3
A0A452EH50		A0A5F4DL06		A0A2I3HUE2
A0A2K5YGQ6		A0A5F4CS11		A0A6G1AM90
A0A5G2R0H8		A0A5F4BZP5		F1PZ19
A0A5G2QN46		G3QCY0		A0A2I3GK86
A0A6G1AWM6		G3RJK3		F1PGV4
A0A2I2ZTJ3		A0A2I3HUE2		G3RX75
A0A2I2ZW29		A0A6G1AM90		G3QXL6
G3RHF1		F1PZ19		G3R3Z4
A0A2I2YZH3		A0A2I3GK86		A0A2I2Z4H8
A0A2K5Z8L4		F1PGV4		A0A2I2YJS0
A0A341CH24		G3RX75		A0A2I2ZX13
A0A341AYF9		G3QXL6		A0A2I2Z2I8
A0A2I2YF87		G3R3Z4		A0A341AY99
L8IMA9		A0A2I2Z4H8		A0A2I3GJ80
G1QUL1		A0A2I2YJS0		A0A5F4D3R5
A0A2I3GK18		A0A2I2ZX13		A0A2I2Z3S5
A0A5F4D675		A0A2I2Z2I8		A0A2I2Z4H7
A0A5F4D9G4		A0A341AY99		G3QP17
A0A5F4D6G3		A0A2I3GJ80		A0A2K5Z8L3
A0A5F4CB83		A0A5F4D3R5		A0A2K5XYV9
G1LEV7		A0A2I2Z3S5		L8IQW5
A0A2I2YMP0		A0A2I2Z4H7		A0A341CGU7
A0A2K5Y655		G3QP17		A0A341C432
A0A2I3HXM8		A0A2K5Z8L3		A0A2I3HEL1
G1S724		A0A2K5YRD4		G1QT63
A0A2I3HWU2		A0A2K5XYV9		A0A2I3G9M4
G1RQN6		L8IQW5		J9P743
F1Q4C5		A0A341CGU7		G3RFQ4
G3QV51		A0A341C432		G1LFC2
G3RPD8		A0A2I3HEL1		L8IRD4
A0A2I3HZH4		G1QT63		A0A341AFX9
F1PVC5		A0A2I3G9M4		A0A5F4CSN0
G3QVS9		J9P743		A0A6G1AYM7
A0A2I2ZRE4		G3RFQ4		A0A6G1ABM7
F1RFL2		G1LFC2		G1L4M1
A0A341CWC9		L8IRD4		A0A2I2ZK10
A0A341CE65		A0A341AFX9		A0A6G1AX85
L8IG66		A0A5F4CSN0		E2RKA1
A0A5F4DL06		A0A6G1AYM7		A0A2I2ZST2
A0A5F4CS11		A0A6G1ABM7		A0A2I2YR65
A0A5F4BZP5		G1L4M1		A0A2I3H5G4
G3QCY0		A0A2I2ZK10		A0A2I3GPR5
G3RJK3		A0A6G1AX85		A0A2I3GV98
A0A2I3HUE2		E2RKA1		A0A6G1B4H9
A0A6G1AM90		A0A2I2ZST2		A0A5F4C6I1
F1PZ19		A0A2I2YR65		A0A6G1B952
A0A2I3GK86		A0A2I3H5G4		A0A5F4BZB5
[truncated: 19,300 more rows]
